# Supplementary material for: Insights into stem Batomorphii: A new holomorphic ray (Chondrichthyes, Elasmobranchii) from the upper Jurassic of Germany
Source: PLoS One. 2025 Jan 23;20(1):e0310174. doi: 10.1371/journal.pone.0310174 (PMC11756912; doi:10.1371/journal.pone.0310174)
Supplement: S2 File — (XLSX) [file pone.0310174.s002.xlsx]

## Sheet: S1-Specimens
Table S1. Summary of all examined specimens and related data. Specimens with plate and counterplate preserved are regarded as one specimen. GM1, Geometric Morphometrics - head outline; GM2, Geometric Morphometrics - whole body; TM, Traditional Morphometrics; Q, Qualitative analysis.
Species	Collection	Collection Number	Locality	Sex	Q	TM	GM1	GM2	Remarks
Aellopobatis bavarica	SNSB-BSPG	AS I 1377	DE – Kelheim	Female	✓	✓	✓		Holotype; complement to AS I 1378
	SNSB-BSPG	AS I 1378	DE – Kelheim	Female	✓			✓	Holotype; complement to AS I 1377
	SNSB-BSPG	1964 XXIII 577	DE – Zandt bei Denkendorf	Female	✓	✓	✓
	SNSB-BSPG	AS VII 1170	DE – Kelheim	?	✓
	SNSB-BSPG	1952 I 82	DE – Eichstätt	Male	✓	✓	✓
	SNSB-BSPG	Specimen without number	DE – Eichstätt	Female	✓
	SNSB-BSPG	AS I 505	DE – Eichstätt	Female	✓	✓	✓	✓	Complement to PV P 6010
	NHMUK	NHMUK PV P 6010	DE – Eichstätt	Female	✓				Complement to AS I 505
	CM	5396	DE – Solnhofen	Male	✓	✓	✓
	HMNS	686037	DE – Eichstätt	Female	✓	✓
	SMNK-PAL	47090	DE – Blumenberg	Female	✓	✓	✓
	MB	MB 14-12-22-2	DE – Blumenberg	Female	✓	✓	✓		Plate and counterplate preserved
	MB	MB 14-12-22-3	DE – Blumenberg	Female	✓
	Private collection H. Tischlinger	Specimen without number	DE – Eichstätt	Female	✓	✓			Tischlinger (2015: p. 113, fig. 187)
	LF	LF 2323	DE – Eichstätt	Male	✓	✓	✓
	LF	LF 205	DE – Eichstätt	Female	✓		✓	✓
	Tierpark + Fossilium Bochum	Specimen without number	DE – Eichstätt	Female	✓
	Unknown private collection	Specimen without number	DE – Solnhofen	Male	✓	✓	✓	✓	Kriwet & Klug (2015: p. 347, fig. 687); Villalobos-Segura et al. (2023: p. 52, fig. 32A)
Asterodermus platypterus	NHMUK	NHMUK P 12067	DE – Kelheim	Female	✓	✓			Holotype
	NHMUK	NHMUK PV P 10934	DE – Solnhofen	Female	✓	✓	✓
	JME	SOS-2212a	DE – Blumenberg	Female	✓	✓
	JME	SOS-3647	DE – Birkhof	Female	✓	✓	✓	✓
	SNSB-BSPG	AS XIX 502	DE – Kelheim	Female	✓	✓	✓		Plate and counterplate preserved
	CM	4408	DE – Solnhofen	Female	✓	✓	✓	✓
	Private collection J. Graf ("steinalteFische")	Specimen without number	DE – Eichstätt	Female	✓		✓	✓	Pictures kindly provided by J. Graf
Apolithabatis seioma gen. et sp. nov.	DMA	DMA-JP-2010/007	DE – Painten	Female	✓	✓	✓	✓	Holotype
Belemnobatis sismondae	MDC	MDC 20015305	FR – Cerin	Female	✓				Holotype
	MDC	MDC 20015753	FR – Cerin	Male	✓
	MDC	MDC 20015318	FR – Cerin	Female	✓
	MDC	MDC 20015262	FR – Cerin	Female	✓
	MDC	MDC 20015263	FR – Cerin	Female	✓
	MDC	MDC 20015265	FR – Cerin	?	✓
	MDC	MDC 20015302	FR – Cerin	Female	✓
	MDC	MDC 20015309	FR – Cerin	Female	✓
	MDC	MDC 20015310	FR – Cerin	?	✓
	MDC	MDC 20015264	FR – Cerin	?	✓
	MDC (RBINS)	MDC 20015312	FR – Cerin	Female	✓
	MGL	38-774	FR – Cerin	Male	✓
	NRM	P 1569	FR – Cerin	Female	✓
	MNHN	CRN-13	FR – Cerin	?	✓
	MNHN	CRN-68	FR – Cerin	?	✓
Kimmerobatis etchesi	MJML	K874	UK – Kimmeridge	?	✓		✓		Holotype
	MJML	K1894	UK – Kimmeridge	Male	✓				Paratype
Spathobatis bugesiacus	MDC	MDC 20015307	FR – Cerin	Female	✓	✓	✓	✓	Holotype
	MDC	MDC 20150396	FR – Cerin	Female	✓
	MDC	MDC 20015298	FR – Cerin	Male	✓	✓
	MDC	MDC 20015301	FR – Cerin	Female	✓	✓	✓
	MDC	MDC 20015303	FR – Cerin	Female	✓	✓	✓	✓
	MDC	MDC 20015304	FR – Cerin	Female	✓				Plate and counterplate preserved
	MDC	MDC 20015308	FR – Cerin	Female	✓	✓
	NHMUK	NHMUK P 2099	FR – Cerin	Female	✓	✓
	NHMUK	NHMUK P 2099a	FR – Cerin	Female	✓
	MCZ	317	FR – Cerin	Female	✓
	MGL	9-312	FR – Cerin	Male	✓	✓
	MNB	12251	FR – Cerin	?	✓		✓
	TM	14838	FR – Cerin	Female	✓		✓

## Sheet: S2-TM PC axes
Table S2. Traditional Morphometrics: PC axes computed by all measurements; the first four axes each explain more than 5% of the total variation.
	PC1	PC2	PC3	PC4	PC5	PC6	PC7	PC8	PC9	PC10	PC11	PC12	PC13	PC14	PC15	PC16	PC17	PC18	PC19	PC20	PC21	PC22	PC23	PC24	PC25
Standard deviation	9.9581069	6.3545738	2.2385064	1.70121747	1.20216927	0.93739659	0.73242794	0.62405477	0.51484649	0.39870924	0.33627236	0.227162698	0.217469563	0.147210111	0.113011719	0.100459163	0.068029563	0.050836709	0.033075057	0.0201108800	0.0124728567	0.0071820345	0.0030129076	0.0016855150	1.918892e-31
Proportion of Variance	0.3830041	0.2444067	0.0860964	0.06543144	0.04623728	0.03605371	0.02817031	0.02400211	0.01980179	0.01533497	0.01293355	0.008737027	0.008364214	0.005661927	0.004346605	0.003863814	0.002616522	0.001955258	0.001272118	0.0007734954	0.0004797253	0.0002762321	0.0001158811	0.0000648275	7.380354e-33
Cumulative Proportion	0.3830041	0.6274108	0.7135072	0.77893864	0.82517592	0.86122963	0.88939994	0.91340204	0.93320383	0.94853880	0.96147235	0.970209382	0.978573596	0.984235523	0.988582127	0.992445941	0.995062463	0.997017721	0.998289839	0.9990633341	0.9995430593	0.9998192914	0.9999351725	1.0000000000	1.000000e+00

## Sheet: S3-TM Loadings
Table S3. Traditional Morphometrics: Loadings of each measurement on the first four axes of the Principal Component Analysis (PCA) and the percentage (%var) explained by each one.
		PC1	PC2	PC3	PC4
Total length	TL	0.165557666	0.228096801	0.22458564	0.2267482137
Snout to maximum disc width	SMAX	0.013197327	0.369505035	-0.14942594	-0.0789912044
Disc length	DL	0.066705462	0.355872800	-0.17725826	-0.1029513707
Head length	HL	0.020478592	0.348726967	-0.22774893	-0.2053365807
Snout to pelvic girdle	SPV	0.152610448	0.270605344	-0.18968548	-0.2008027126
Nasal capsules maximum width	NC	0.274733036	0.007618968	-0.04082751	0.0603957650
Jaw width	JW	0.294355794	-0.058230848	-0.03573267	-0.0460038116
Maximum rostrum width	MAXR	0.070776090	0.161524316	0.03123545	0.5268099095
Minimum rostrum width	MINR	0.099186195	0.056850039	0.35052836	-0.0755912417
Rostrum length	RL	-0.127348780	0.320841475	-0.18005929	-0.1459405176
Span between last fin radials	RAD	0.249393250	-0.002705168	-0.23944799	-0.1045638068
Pectoral girdle width	PCGW	0.288453471	-0.035331890	-0.07962973	0.0246696310
Pectoral girdle to pelvic girdle	PCPV	0.297546794	0.018332979	-0.02416720	-0.0485631832
Pelvic girdle width	PVGW	0.285383629	-0.031713695	0.01747335	0.0857876363
Pelvic girdle to caudal fin tip	PVCF	-0.002510083	0.347626304	0.12338884	0.2538092177
Pelvic-fin length	PVL	0.025354235	0.333132199	0.07466120	-0.0069770059
Inner maximum distance between metapterygia	MDMET	0.263280650	-0.138700023	-0.17660451	-0.0534499070
Inner maximum distance between basipterygia	MDBAS	0.287748192	-0.023540422	-0.07618796	0.0556595104
Outer maximum distance between metapterygia	MDMETO	0.258533037	-0.127015171	-0.11022178	-0.1577949531
Outer maximum distance between basipterygia	MDBASO	0.297543829	0.002789795	0.03004252	0.0006003899
Maximum width of metapterygia	MWMET	-0.180887396	0.007488446	0.13064375	-0.4882898307
Maximum width of basipterygia	MWBAS	0.123176109	0.124168449	0.43686632	-0.0437401610
Length of metapterygia	LMET	0.230023811	-0.006100957	0.22853162	-0.2013327197
Length of basipterygia	LBAS	0.155679377	0.033424156	0.41378657	-0.1616582897
Maximum width of mesopterygium	MAXWMES	0.049745973	-0.213668469	-0.04188548	-0.2181714171
Half discwidth	HDW	-0.006163623	0.147006508	0.28323389	-0.2603207760
	%var	38.30%	24.44%	8.61%	6.54%

## Sheet: S4-TM Shapiro Wilk
Table S4. Traditional Morphometrics: Shapiro-Wilk normality test; bold indicates a p-value <0.05 hence suggesting non-normal distribution.
		W	p
Total length	TL	0.91894	0.04847
Snout to maximum disc width	SMAX	0.96632	0.5539
Disc length	DL	0.98443	0.9566
Head length	HL	0.94198	0.1645
Snout to pelvic girdle	SPV	0.93517	0.1144
Nasal capsules maximum width	NC	0.90615	0.02503
Jaw width	JW	0.91305	0.03566
Maximum rostrum width	MAXR	0.96411	0.5023
Minimum rostrum width	MINR	0.94885	0.2362
Rostrum length	RL	0.97507	0.7736
Span between last fin radials	RAD	0.94784	0.224
Pectoral girdle width	PCGW	0.94396	0.1827
Pectoral girdle to pelvic girdle	PCPV	0.93838	0.1358
Pelvic girdle width	PVGW	0.95805	0.3771
Pelvic girdle to caudal fin tip	PVCF	0.9506	0.2586
Pelvic-fin length	PVL	0.92547	0.06833
Inner maximum distance between metapterygia	MDMET	0.9588	0.3911
Inner maximum distance between basipterygia	MDBAS	0.95282	0.29
Outer maximum distance between metapterygia	MDMETO	0.9549	0.3222
Outer maximum distance between basipterygia	MDBASO	0.90273	0.02104
Maximum width of metapterygia	MWMET	0.97276	0.7156
Maximum width of basipterygia	MWBAS	0.95088	0.2624
Length of metapterygia	LMET	0.98071	0.8989
Length of basipterygia	LBAS	0.97574	0.79
Maximum width of mesopterygium	MAXWMES	0.94015	0.1492
Half discwidth	HDW	0.93205	0.09694

## Sheet: S5-TM Kruskal Wallis
Table S5. Traditional Morphometrics: Kruskal-Wallis rank sum test on non-normally distributed measurements; bold indicates a p-value <0.05.
		df	χ2	p
Total length	TL	3	68.734	0.07604
Nasal capsules maximum width	NC	3	16371	0.0009515
Jaw width	JW	3	20238	0.0001515
Outer maximum distance between basipterygia	MDBASO	3	19.01	0.0002721

## Sheet: S6-TM Wilcoxon pairwise
Table S6. Traditional Morphometrics: Post hoc pairwise Wilcoxon test with non-normally distributed measurements; bold indicates a p-value <0.05.
TL	Aellopobatis	Apolithabatis	Asterodermus
Apolithabatis	1.0000	-	-
Asterodermus	1.0000	1.0000	-
Spathobatis	0.5000	0.9800	0.4200
NC	Aellopobatis	Apolithabatis	Asterodermus
Apolithabatis	1.0000	-	-
Asterodermus	0.0536	1.0000	-
Spathobatis	0.0047	1.0000	0.5913
JW	Aellopobatis	Apolithabatis	Asterodermus
Apolithabatis	1.0000	-	-
Asterodermus	0.0090	1.0000	-
Spathobatis	0.0034	1.0000	0.0191
MDBASO	Aellopobatis	Apolithabatis	Asterodermus
Apolithabatis	1.0000	-	-
Asterodermus	0.0341	1.0000	-
Spathobatis	0.0034	1.0000	0.0385

## Sheet: S7-TM ANOVA
Table S7. Traditional Morphometrics: Results of the ANOVA to test for differences in the normally distributed measurements between the taxa; bold indicates a p-value <0.05.
SMAX	Df	SS	MS	Rsq	F	Z	Pr(>F)
Taxa	3	804.78	268260	0.65078	13044	3.9865	0.0001
Residuals	21	431.87	20565	0.34922
Total	24	1236.65
DL	Df	SS	MS	Rsq	F	Z	Pr(>F)
Taxa	3	965.14	321.71	0.67397	14.47	4.4315	0.0001
Residuals	21	466.88	22.23	0.32603
Total	24	1432.02
HL	Df	SS	MS	Rsq	F	Z	Pr(>F)
Taxa	3	550.27	183.42	0.63441	12147	3.6241	0.0001
Residuals	21	317.10	15.10	0.36559
Total	24	867.37
SPV	Df	SS	MS	Rsq	F	Z	Pr(>F)
Taxa	3	611.71	203903	0.51611	7.4661	2.5255	0.0075
Residuals	21	573.52	27311	0.48389
Total	24	1185.23
MAXR	Df	SS	MS	Rsq	F	Z	Pr(>F)
Taxa	3	1673	0.55781	0.03463	0.2511	-1.0417	0.8434
Residuals	21	46646	2.22123	0.96537
Total	24	48319
MINR	Df	SS	MS	Rsq	F	Z	Pr(>F)
Taxa	3	1.1227	0.37423	0.11558	0.9148	0.11196	0.4569
Residuals	21	8.5910	0.40910	0.88442
Total	24	9.7137
RL	Df	SS	MS	Rsq	F	Z	Pr(>F)
Taxa	3	785.69	261896	0.8106	29.96	6.1226	0.0001
Residuals	21	183.57	8742	0.1894
Total	24	969.26
RAD	Df	SS	MS	Rsq	F	Z	Pr(>F)
Taxa	3	286.31	95435	0.46621	6.1139	2.7091	0.003
Residuals	21	327.80	15610	0.53379
Total	24	614.11
PCGW	Df	SS	MS	Rsq	F	Z	Pr(>F)
Taxa	3	222992	74331	0.81647	31141	6.1539	0.0001
Residuals	21	50126	2387	0.18353
Total	24	273118
PCPV	Df	SS	MS	Rsq	F	Z	Pr(>F)
Taxa	3	230492	76831	0.75664	21764	5.2284	0.0001
Residuals	21	74133	3530	0.24336
Total	24	304625
PVGW	Df	SS	MS	Rsq	F	Z	Pr(>F)
Taxa	3	164038	54679	0.74238	20172	5.0346	0.0001
Residuals	21	56924	2711	0.25762
Total	24	220962
PVCF	Df	SS	MS	Rsq	F	Z	Pr(>F)
Taxa	3	1722.9	574.30	0.2888	2.8426	1.4924	0.0613
Residuals	21	4242.7	202.03	0.7112
Total	24	5965.6
PVL	Df	SS	MS	Rsq	F	Z	Pr(>F)
Taxa	3	134.10	44699	0.39825	4.6327	2.2238	0.0133
Residuals	21	202.62	9649	0.60175
Total	24	336.72
MDMET	Df	SS	MS	Rsq	F	Z	Pr(>F)
Taxa	3	267.09	89029	0.72519	18472	5.1118	0.0001
Residuals	21	101.21	4820	0.27481
Total	24	368.30
MDBAS	Df	SS	MS	Rsq	F	Z	Pr(>F)
Taxa	3	124836	41612	0.73723	19639	5.5164	0.0001
Residuals	21	44496	2119	0.26277
Total	24	169331
MDMETO	Df	SS	MS	Rsq	F	Z	Pr(>F)
Taxa	3	176.14	58713	0.61947	11396	3.9267	0.0004
Residuals	21	108.20	5152	0.38053
Total	24	284.34
MWMET	Df	SS	MS	Rsq	F	Z	Pr(>F)
Taxa	3	2.0698	0.68995	0.49996	6999	2.9338	0.0018
Residuals	21	2.0702	0.09858	0.50004
Total	24	4.1400
MWBAS	Df	SS	MS	Rsq	F	Z	Pr(>F)
Taxa	3	0.19202	0.064007	0.07424	0.5614	-0.37521	0.6598
Residuals	21	2.39442	0.114020	0.92576
Total	24	2.58644
LMET	Df	SS	MS	Rsq	F	Z	Pr(>F)
Taxa	3	53.732	17.9106	0.47135	6.2413	2.8163	0.0021
Residuals	21	60264	2.8697	0.52865
Total	24	113996
LBAS	Df	SS	MS	Rsq	F	Z	Pr(>F)
Taxa	3	12215	4.0717	0.19873	1.7361	0.88774	0.1887
Residuals	21	49250	2.3452	0.80127
Total	24	61465
MAXWMES	Df	SS	MS	Rsq	F	Z	Pr(>F)
Taxa	3	5741	1.9137	0.18319	1.5699	0.75142	0.2125
Residuals	21	25598	1.2189	0.81681
Total	24	31339
HDW	Df	SS	MS	Rsq	F	Z	Pr(>F)
Taxa	3	8073	2.6909	0.06972	0.5246	-0.32024	0.6399
Residuals	21	107707	5.1289	0.93028
Total	24	115780

## Sheet: S8-TM Tukey pairwise
Table S8. Traditional Morphometrics: Results of the Tukey's Honest Significant Difference test to test for differences in the normally distributed measurements between the taxa; bold indicates a p - value <0.05.
SMAX	diff	lwr	upr	p adj
Apolithabatis : Aellopobatis	-18.327273	-31.529546	-5.125000	0.0045495
Asterodermus : Aellopobatis	-11.827273	-18.242424	-5.412121	0.0002356
Spathobatis : Aellopobatis	-1.167273	-7.278738	4.944192	0.9501999
Asterodermus : Apolithabatis	6.500000	-7.152992	20.152992	0.5567254
Spathobatis : Apolithabatis	17.160000	3.647043	30.672957	0.0096861
Spathobatis : Asterodermus	10.660000	3.627634	17.692366	0.0019892
DL	diff	lwr	upr	p adj
Apolithabatis : Aellopobatis	-19.618182	-33.345166	-5.891198	0.0034918
Asterodermus : Aellopobatis	-11.518182	-18.188297	-4.848066	0.0005028
Spathobatis : Aellopobatis	1.701818	-4.652541	8.056177	0.8771145
Asterodermus : Apolithabatis	8.100000	-6.095616	22.295616	0.4051554
Spathobatis : Apolithabatis	21.320000	7.269984	35.370016	0.0019687
Spathobatis : Asterodermus	13.220000	5.908140	20.531860	0.0002967
HL	diff	lwr	upr	p adj
Apolithabatis : Aellopobatis	-18.390909	-29.7037204	-7.078098	0.0009722
Asterodermus : Aellopobatis	-8.935354	-14.4323917	-3.438315	0.0009734
Spathobatis : Aellopobatis	-1.957576	-7.1943898	3.279238	0.7272434
Asterodermus : Apolithabatis	9.455556	-2.2434691	21.154580	0.1417362
Spathobatis : Apolithabatis	16.433333	4.8543018	28.012365	0.0037236
Spathobatis : Asterodermus	6.977778	0.9518587	13.003697	0.0194747
SPV	diff	lwr	upr	p adj
Apolithabatis : Aellopobatis	-22.709374	-37.923530	-7.495217	0.0023132
Asterodermus : Aellopobatis	-2.889374	-10.282125	4.503377	0.6996552
Spathobatis : Aellopobatis	2.950626	-4.092159	9.993412	0.6530050
Asterodermus : Apolithabatis	19.820000	4.086441	35.553559	0.0103283
Spathobatis : Apolithabatis	25.660000	10.087815	41.232185	0.0008415
Spathobatis : Asterodermus	5.840000	-2.264022	13.944022	0.2165620
MAXR	diff	lwr	upr	p adj
Apolithabatis : Aellopobatis	0.2272727	-4.11161	4.566164	0.9988533
Asterodermus : Aellopobatis	0.5994949	-1.508827	2.707817	0.8570012
Spathobatis : Aellopobatis	0.4472727	-1.561244	2.455789	0.9242964
Asterodermus : Apolithabatis	0.3722222	-4.114797	4.859241	0.9955071
Spathobatis : Apolithabatis	0.2200000	-4.220997	4.660997	0.9990291
Spathobatis : Asterodermus	-0.1522222	-2.463390	2.158946	0.9977323
MINR	diff	lwr	upr	p adj
Apolithabatis : Aellopobatis	0.13636364	-1.7257012	1.9984284	0.9968934
Asterodermus : Aellopobatis	-0.04935065	-0.9541515	0.8554502	0.9987063
Spathobatis : Aellopobatis	0.45636364	-0.4056049	1.3183321	0.4689965
Asterodermus : Apolithabatis	-0.18571429	-2.1113490	1.7399204	0.9929962
Spathobatis : Apolithabatis	0.32000000	-1.5858841	2.2258841	0.9652546
Spathobatis : Asterodermus	0.50571429	-0.4861392	1.4975678	0.5006733
RL	diff	lwr	upr	p adj
Apolithabatis : Aellopobatis	-17.83636	-26.4438853	-9.228842	0.0000546
Asterodermus : Aellopobatis	-12.069697	-16.2522007	-7.887193	0.0000004
Spathobatis : Aellopobatis	-8.036364	-12.0208719	-4.051855	0.0000775
Asterodermus : Apolithabatis	5.766667	-3.1347113	14.668045	0.2985517
Spathobatis : Apolithabatis	9.800000	0.9899207	18.610079	0.0257200
Spathobatis : Asterodermus	4.033333	-0.5515773	8.618244	0.0977066
RAD	diff	lwr	upr	p adj
Apolithabatis : Aellopobatis	-0.2727273	-11.774887	11.229432	0.9998929
Asterodermus : Aellopobatis	5.7153680	0.126323	11.304413	0.0438589
Spathobatis : Aellopobatis	7.4272727	2.102807	12.751738	0.0043560
Asterodermus : Apolithabatis	5.9880952	-5.906742	17.882933	0.5112548
Spathobatis : Apolithabatis	7.7000000	-4.072836	19.472836	0.2908377
Spathobatis : Asterodermus	1.7119048	-4.414873	7.838683	0.8631541
PCGW	diff	lwr	upr	p adj
Apolithabatis : Aellopobatis	1.998991	-2.4988420	6.496823	0.6100902
Asterodermus : Aellopobatis	3.448991	1.2634368	5.634544	0.0013260
Spathobatis : Aellopobatis	7.173991	5.0918987	9.256083	0.0000000
Asterodermus : Apolithabatis	1.450000	-3.2013862	6.101386	0.8206831
Spathobatis : Apolithabatis	5.175000	0.5713216	9.778678	0.0239524
Spathobatis : Asterodermus	3.725000	1.3291698	6.120830	0.0015436
PCPV	diff	lwr	upr	p adj
Apolithabatis : Aellopobatis	-4.938412	-10.408300	0.531477	0.0862350
Asterodermus : Aellopobatis	4.636588	1.978700	7.294476	0.0004483
Spathobatis : Aellopobatis	5.861588	3.329522	8.393655	0.0000120
Asterodermus : Apolithabatis	9.575000	3.918372	15.231628	0.0006279
Spathobatis : Apolithabatis	10.800000	5.201391	16.398609	0.0001359
Spathobatis : Asterodermus	1.225000	-1.688609	4.138609	0.6505173
PVGW	diff	lwr	upr	p adj
Apolithabatis : Aellopobatis	0.9027265	-3.8904156	5.695869	0.9520971
Asterodermus : Aellopobatis	3.7960598	1.4670114	6.125108	0.0009459
Spathobatis : Aellopobatis	5.9427265	3.7239329	8.161520	0.0000014
Asterodermus : Apolithabatis	2.8933333	-2.0634441	7.850111	0.3857481
Spathobatis : Apolithabatis	5.0400000	0.1340627	9.945937	0.0426659
Spathobatis : Asterodermus	2.1466667	-0.4064641	4.699797	0.1199587
PVCF	diff	lwr	upr	p adj
Apolithabatis : Aellopobatis	-15.664551	-57.045016	25.7159145	0.7196289
Asterodermus : Aellopobatis	-19.881217	-39.988509	0.2260745	0.0533384
Spathobatis : Aellopobatis	-2.664551	-21.819984	16.4908826	0.9796669
Asterodermus : Apolithabatis	-4.216667	-47.009839	38.5765055	0.9925403
Spathobatis : Apolithabatis	13.000000	-29.354256	55.3542562	0.8273003
Spathobatis : Asterodermus	17.216667	-4.825187	39.2585204	0.1622842
PVL	diff	lwr	upr	p adj
Apolithabatis : Aellopobatis	-4.1505639	-13.1935970	4.892469	0.5855242
Asterodermus : Aellopobatis	-5.3838973	-9.7780215	-0.989773	0.0128276
Spathobatis : Aellopobatis	-0.2005639	-4.3866748	3.985547	0.9991211
Asterodermus : Apolithabatis	-1.2333333	-10.5850908	8.118424	0.9825601
Spathobatis : Apolithabatis	3.9500000	-5.3058394	13.205839	0.6399043
Spathobatis : Asterodermus	5.1833333	0.3664418	10.000225	0.0319898
MDMET	diff	lwr	upr	p adj
Apolithabatis : Aellopobatis	2.254545	-4.1368098	8.645901	0.7603788
Asterodermus : Aellopobatis	4.921212	1.8155717	8.026853	0.0012708
Spathobatis : Aellopobatis	7.621212	4.6625896	10.579835	0.0000025
Asterodermus : Apolithabatis	2.666667	-3.9428860	9.276219	0.6788581
Spathobatis : Apolithabatis	5.366667	-1.1750940	11.908427	0.1332656
Spathobatis : Asterodermus	2.700000	-0.7044402	6.104440	0.1529277
MDBAS	diff	lwr	upr	p adj
Apolithabatis : Aellopobatis	-1.626903	-5.8646122	2.610805	0.7109529
Asterodermus : Aellopobatis	3.123097	1.0639403	5.182253	0.0019783
Spathobatis : Aellopobatis	4.933097	2.9714186	6.894775	0.0000036
Asterodermus : Apolithabatis	4.750000	0.3676181	9.132382	0.0305302
Spathobatis : Apolithabatis	6.560000	2.2225668	10.897433	0.0020341
Spathobatis : Asterodermus	1.810000	-0.4472718	4.067272	0.1463650
MDMETO	diff	lwr	upr	p adj
Apolithabatis : Aellopobatis	1.965792	-4.6423907	8.573974	0.8400310
Asterodermus : Aellopobatis	4.182458	0.9714588	7.393458	0.0078743
Spathobatis : Aellopobatis	6.132458	3.0734642	9.191452	0.0000837
Asterodermus : Apolithabatis	2.216667	-4.6171155	9.050449	0.8027945
Spathobatis : Apolithabatis	4.166667	-2.5970236	10.930357	0.3401278
Spathobatis : Asterodermus	1.950000	-1.5699360	5.469936	0.4304190
MWMET	diff	lwr	upr	p adj
Apolithabatis : Aellopobatis	0.02727273	-0.8867855	0.94133095	0.9997868
Asterodermus : Aellopobatis	-0.35606061	-0.8002131	0.08809185	0.1465046
Spathobatis : Aellopobatis	-0.67272727	-1.0958540	-0.24960054	0.0012277
Asterodermus : Apolithabatis	-0.38333333	-1.3285970	0.56193035	0.6754159
Spathobatis : Apolithabatis	-0.70000000	-1.6355684	0.23556841	0.1902959
Spathobatis : Asterodermus	-0.31666667	-0.8035519	0.17021857	0.2953633
MWBAS	diff	lwr	upr	p adj
Apolithabatis : Aellopobatis	-0.30415992	-1.2872036	0.6788838	0.8239061
Asterodermus : Aellopobatis	0.01250675	-0.4651666	0.4901801	0.9998558
Spathobatis : Aellopobatis	0.12917342	-0.3258874	0.5842342	0.8576144
Asterodermus : Apolithabatis	0.31666667	-0.6999376	1.3332709	0.8210171
Spathobatis : Apolithabatis	0.43333333	-0.5728439	1.4395106	0.6333123
Spathobatis : Asterodermus	0.11666667	-0.4069646	0.6402979	0.9241913
LMET	diff	lwr	upr	p adj
Apolithabatis : Aellopobatis	-2.974476	-7.9062335	1.957282	0.3579540
Asterodermus : Aellopobatis	2.775524	0.3791209	5.171928	0.0194456
Spathobatis : Aellopobatis	2.100524	-0.1824358	4.383485	0.0784649
Asterodermus : Apolithabatis	5.750000	0.6498744	10.850126	0.0234734
Spathobatis : Apolithabatis	5.075000	0.0271848	10.122815	0.0484694
Spathobatis : Asterodermus	-0.675000	-3.3019663	1.951966	0.8895412
LBAS	diff	lwr	upr	p adj
Apolithabatis : Aellopobatis	-1.6746989	-6.1330781	2.783680	0.7243267
Asterodermus : Aellopobatis	1.3391900	-0.8271929	3.505573	0.3372324
Spathobatis : Aellopobatis	0.7753011	-1.2885275	2.839130	0.7242753
Asterodermus : Apolithabatis	3.0138889	-1.5966970	7.624475	0.2912803
Spathobatis : Apolithabatis	2.4500000	-2.1132966	7.013297	0.4571431
Spathobatis : Asterodermus	-0.5638889	-2.9387037	1.810926	0.9101690
MAXWMES	diff	lwr	upr	p adj
Apolithabatis : Aellopobatis	-0.2818182	-3.4960207	2.9323843	0.9947092
Asterodermus : Aellopobatis	1.1515152	-0.4103065	2.7133368	0.2003861
Spathobatis : Aellopobatis	0.1981818	-1.2897048	1.6860685	0.9820539
Asterodermus : Apolithabatis	1.4333333	-1.8906004	4.7572670	0.6323973
Spathobatis : Apolithabatis	0.4800000	-2.8098412	3.7698412	0.9766836
Spathobatis : Asterodermus	-0.9533333	-2.6654210	0.7587543	0.4260519
HDW	diff	lwr	upr	p adj
Apolithabatis : Aellopobatis	-1.5636364	-8.156825	5.029552	0.9104551
Asterodermus : Aellopobatis	-0.7969697	-4.000683	2.406744	0.8984647
Spathobatis : Aellopobatis	-1.2493506	-4.301404	1.802702	0.6690662
Asterodermus : Apolithabatis	0.7666667	-6.051610	7.584943	0.9890216
Spathobatis : Apolithabatis	0.3142857	-6.434058	7.062629	0.9991925
Spathobatis : Asterodermus	-0.4523810	-3.964330	3.059568	0.9837075

## Sheet: S9-GM1 PC axes
Table S9. Geometric morphometrics - head outline: PC axes; the first two axes each explain more than 5% of the total variation.
	PC1	PC2	PC3	PC4	PC5	PC6	PC7	PC8	PC9	PC10	PC11	PC12	PC13	PC14	PC15	PC16	PC17	PC18	PC19	PC20	PC21
Standard deviation	0.01142251	0.001378644	0.0006664541	0.0003775719	0.0003696613	0.000204218	0.0000875608	7.884037e-05	3.276112e-05	3.236252e-05	2.221543e-05	1.634591e-05	9.623666e-06	6.199846e-06	4.167753e-06	2.291946e-06	2.070988e-06	1.327529e-06	6.423362e-07	4.584737e-07	3.269500e-07
Proportion of Variance	0.77618317	0.093681746	0.0452869419	0.0256567918	0.0251192552	0.013877033	0.0059499381	5.357367e-03	2.226186e-03	2.199100e-03	1.509585e-03	1.110738e-03	6.539480e-04	4.212924e-04	2.832075e-04	1.557425e-04	1.407279e-04	9.020837e-05	4.364808e-05	3.115424e-05	2.221693e-05
Cumulative Proportion	0.77618317	0.869864917	0.9151518590	0.9408086509	0.9659279061	0.979804940	0.9857548776	9.911122e-01	9.933384e-01	9.955375e-01	9.970471e-01	9.981579e-01	9.988118e-01	9.992331e-01	9.995163e-01	9.996720e-01	9.998128e-01	9.999030e-01	9.999466e-01	9.999778e-01	1.000000e+00

## Sheet: S10-GM1 ANOVA (shape)
Table S10. Geometric morphometrics - head outline: Results of the Procrustes ANOVA to test for differences in shape between the taxa; bold indicates a p-value <0.05.
	Df	SS	MS	Rsq	F	Z	Pr(>F)
Taxa	4	0.20763	0.051907	0.67184	8701	4.1144	0.001
Residuals	17	0.10142	0.005966	0.32816
Total	21	0.30904

[truncated: 8 more sheets: S11-GM1 Pairwise (shape), S12-GM1 ANOVA (size), S13-GM1 Pairwise (size), S14-GM2 PC axes, S15-GM2 ANOVA (shape), S16-GM2 Pairwise (shape), S17-GM2 ANOVA (size), S18-GM2 Pairwise (size)]
