# Supplementary material for: Insights into stem Batomorphii: A new holomorphic ray (Chondrichthyes, Elasmobranchii) from the upper Jurassic of Germany
Source: PLoS One. 2025 Jan 23;20(1):e0310174. doi: 10.1371/journal.pone.0310174 (PMC11756912; doi:10.1371/journal.pone.0310174)
Supplement: S6 File — (NEX) [file pone.0310174.s006.nex]

#NEXUS
[written Mon Apr 01 11:57:48 CEST 2024 by Mesquite  version 3.70 (build 940) at A535-PALP09/127.0.1.1]

BEGIN TAXA;
	TITLE Taxa;
	DIMENSIONS NTAX=76;
	TAXLABELS
		fDoliodus fCobelodus Chimaera Harriotta fOzarcus Chlamydoselachus Hexanchus Heterodontus Squatina Pristiophorus Squalus fPseudorhina Ginglymostoma Hemiscyllium fHamiltonichthys fTribodus fHybodus Scyliorhinus Mustelus Raja Bathyraja fTitanonarke Torpedo Hypnos Narcine Narke fTemera Platyrhina fEoplatyrhina Platyrhinoidis fTingitanius fTethybatis Pristis Rhynchobatus Rhina Glaucostegus Rhinobatos Trygonorrhina Zapteryx Aptychotrema fBritobatos Zanobatus fPlesiozanobatus fAsterotrygon fHeliobatis Hexatrygon Urolophus Urobatis Urotrygon Plesiobatis Pseudobatos Hypanus Potamotrygon Neotrygon Gymnura Myliobatis Aetobatus Rhinoptera Mobula fPtychotrygon fSclerorhynchus fLibanopristis fAsflapristis fOnchopristis fIschyrhiza fPromyliobatis fArechia fTethytrygon fAellopobatis fApolithabatis fAsterodermus fBelemnobatis fKimmerobatis fSpathobatis fRlatus fRmaronita 
	;

END;


BEGIN CHARACTERS[!'final_matrix'];
	TITLE  Character_Matrix;
	DIMENSIONS  NCHAR=142;
	FORMAT DATATYPE = STANDARD RESPECTCASE GAP = - MISSING = ? SYMBOLS = "  0 1 2 3 4 5";
	CHARSTATELABELS 
		1 'Sup: Rostral cartilages' /  arise_from_the_medial_area_of_the_trabecula_only 'medial area of the trabecula + lamina orbitonasalis',
		2 'Sub: Rostral cartilage' /  'well-developed rostral plate with various degrees of contribution from the lamina orbitonasalis' 'reaches the tip of the snout (carried by the growth of the pectoral fin)' 'reaches the tip of the snout (growth of lamina orbitonasalis to support the cephalic fins)',
		3 Medial_growth_of_rostral_cartilage /  inconspicuous 'conspicuous (noticeable)',
		4 Different_types_of_cartilage_on_rostrum /  absent present,
		5 'Sup: Rostral processes' /  absent_ present_,
		6 'Sub: Rostral processes (proximal articulation)' /  _articulated_with_nasal_capsules continuous_with_chondrocranium articulated_with_ventral_aspect_of_rostral_cartilage,
		7 Rostral_appendix /  absent_ present_,
		8 Downturned_ethmoidal_region /  absent_ present_,
		9 Caudal_internasal_keel /  absent present,
		10 Rostral_passage_of_superficial_ophthalmic_nerve /  covered open,
		11 Precerebral_fontanelle_ /  absent present,
		12 Nasal_capsules /  laterally_expanded_ 'ventro-laterally expanded' anteriorly_expanded 'trumpet-like',
		13 Nasal_capsule_margin /  straight 'horn-like process ',
		14 Anterior_preorbital_foramen /  located_dorsally located_anteriorly,
		15 'Preorbital process (nasal capsule)' /  present_ absent_,
		16 'Sup: Antorbital cartilage' /  absent present_,
		17 'Sub: Antorbital cartilage (shape)' /  triangular_shaped_with_regular_outline variously_shaped_and_with_an_irregular_outline_,
		18 'Sub: Antorbital cartilages (with regular outline)' /  'well-developed' reduced,
		19 'Sub: Anterior process of antorbital cartilage ' /  absent present_,
		20 Position_of_the_articulation_of_the_antorbital_cartilage_on_nasal_capsule /  lateral 'antero-lateral' 'postero-lateral',
		21 Supraorbital_crest /  present_ absent_,
		22 Suborbital_shelf /  absent present,
		23 Basitrabecular_process /  absent present_,
		24 'Sup: Postorbital process' /  'well-developed' reduced_,
		25 'Sub: Postorbital process' /  narrow 'broad and shelf-like ',
		26 'Sub: Postorbital process' /  separated_from_triangular_process fused_with_triangular_process,
		27 'Sub: Postorbital process' /  projects_laterally_ 'projects ventro-laterally',
		28 Jugal_arch /  absent present,
		29 Antimeres_of_upper_and_lower_jaws /  separated_ fused_,
		30 Orbital_process /  absent present,
		31 Ethmoidal_articulation /  absent present,
		32 Postorbital_articulation /  absent 'present (articular facet located on primary postorbital process)' 'present (on the ventrolateral part of the lateral commissure)',
		33 Otic_process_forming_a_quadrate_flange /  absent present,
		34 'Meckel''s cartilage' /  not_expanded_laterally expanded_medially,
		35 'Wing-like process on Meckel''s cartilage' /  absent_ present_,
		36 'Ligamentous sling on Meckel''s cartilage' /  absent present_,
		37 'Hyomandibula-Meckelian ligament' /  absent_ present_,
		38 Depressor_mandibularis /  present absent_,
		39 Intermandibularis /  present absent modified_as_a_narrow_muscle_band_that_originates_on_the_hyomandibula_and_inserts_on_the_posterior_margin_of_the_Meckel?s_cartilage,
		40 Labial_cartilages /  present_ absent_,
		41 Jaw_support /  Holostyly Hyostyly Archaeostyly,
		42 Gill_skeleton_position /  'partly beneath otico-occipital regions' posterior_to_the_occipital_region,
		43 'Sup: Spiracularis' /  undivided divided_,
		44 'Sub: Spiracularis (if divided)' /  'divided, one bundle enters the dorsal oral membrane underlying the neurocranium' 'splits into lateral and medial bundles, with the medial bundles inserting onto the posterior surface of the Meckel?s cartilage and the lateral bundle onto the dorsal edge of the hyomandibula' subdivided_proximally_and_inserts_separately_into_the_palatoquadrate_and_the_hyomandibula,
		45 'Sup: Coracohyomandibularis' /  single_origin separate_origins,
		46 'Sub: Coracohyomandibularis (if separate origins)' /  origins_in_the_facia_supporting_the_insertion_of_the_coracoarcualis_and_on_the_pericardial_membrane origin_on_the_anterior_portion_of_the_ventral_gill_arch_region_and_on_the_pericardial_membrane,
		47 'Small cartilages associated with hyomandibular-Meckelian ligament' /  absent_ present_,
		48 Medial_section_of_hyomandibula /  narrow_ expanded_,
		49 Pseudohyal /  absent present_,
		50 Basihyal_ /  present absent,
		51 Basibranchial /  segmented unsegmented,
		52 'Hypobranchials (second-last) direction' /  not_directed_towards_midline midline_directed,
		53 'Hypobranchials-basibranchial' /  articulated_with_the_basibranchial fused_,
		54 'First hypobranchial-basihyal' /  separated fused segmented,
		55 Fourth_hypobranchial /  'well-developed' reduced,
		56 Ceratohyal /  fully_developed_ reduced_,
		57 Last_ceratobranchial /  free_of_scapulocoracoid articulates_with_scapulocoracoid,
		58 Branchial_electric_organs /  absent present,
		59 'Sup: Coracohyoideus' /  present absent,
		60 'Sub: Coracohyoides (if present)' /  parallel_to_body_axis short diagonal fused,
		61 Ventral_antimeres_of_scapulocoracoid /  fused separate_,
		62 'Sup: Suprascapulae' /  absent fused_medially unfused_medially_,
		63 'Sub: Suprascapula interaction with axial skeleton (if fused medially)' /  'interacts with axials skeleton (articulated or fused)' _free_from_axial_skeleton,
		64 'Sub: Suprascapula (if interacts with axial skeleton)' /  articulates_with_vertebral_column_ fused_medially_to_synarcual_ fused_medially_and_laterally_to_synarcual_,
		65 'Sup: Suprascapula-scapula articulation' /  curved_ crenate ball_socket straight,
		66 'Sub: Crenated suprascapula (variations)' /  with_lateral_projections thin_upper_and_lower_lobes upper_lobe_wider_than_lower of_similar_size_and_wide_,
		67 'Scapular process-scapula' /  fused_ articulated,
		68 Scapular_process /  short_and_dorsally_directed 'long, U-curved, posteriorly directed' 'short and postero-dorsally directed',
		69 Scapular_process /  without_fossa_ with_fossa_,
		70 Mesopterygium /  present absent,
		71 'Sup: Pectoral articulation' /  facets 'facets/condyles ' condyles,
		72 'Sub: Pectoral articulation (if condyles)' /  'single (all fused)' 'sinlge (propterygium and mesopterygium)' 'single (mesopterygium and metapterygium)' separated_,
		73 Scapulocoracoid_condyles_arrangement /  not_horizontal_ horizontal,
		74 'Sub: Mesocondyle' /  single segmented_and_small forming_an_elongated_ridge,
		75 Tribasal_pectoral_fin /  absent present,
		76 'Proximal pectoral elements expanded distally and paddle-like' /  absent_ present_,
		77 Paired_fin_rays /  aplesodic_ plesodic_,
		78 'Sup: Anterior extension of propterygium' /  absent present,
		79 'Sub: First segmentation of propterygium (if propterygium extends anterior)' /  not_reaching_nasal_capsules reaching_nasal_capsules beyond_nasal_capsules,
		80 Proximal_section_of_propterygium /  does_not_surpass_the_procondyle_ extend_behind_procondyle_,
		81 Distal_portion_of_Mesopterygium_anteriorly_projected /  differently_shaped similarly_shaped_,
		82 Interaction_between_mesopterygium_and_propterygium /  fused separated,
		83 Pectoral_fin_radials /  articulate_to_pterygia_ some_articulate_directly_with_scapulocoracoid,
		84 'Sup: Radial calcification' /  crustal catenated,
		85 'Sub: Radial calcification (if catenated)' /  two_chains_ four_chains,
		86 'Pectoral fin with interradial connections (''cross-braces'')' /  absent present,
		87 Coracobranchialis /  consists_of_three_to_five_components single_component_,
		88 Pelvic_gridle /  separated fused,
		89 Pelvic_basipterygium /  fused_to_first_pelvic_radial_ separated_from_first_radial,
		90 Lateral_prepelvic_process /  reduced_and_triangular elongated,
		91 Postpelvic_processes /  absent present,
		92 'Sup: Posterior margin of puboischiadic bar' /  straight_or_anteriorly_directed_ posteriorly_directed__,
		93 'Sub: Anterior margin of puboischiadic bar (if posterior face straight or anteriorly directed)' /  straight anteriorly_arched,
		94 Medial_process_of_puboischiadic_bar /  absent present,
		95 'Sup: Overdevelopment of first pelvic radial' /  absent_ present,
		96 'Sub: First pelvic radial (if not overdeveloped)' /  'band-like ' 'slightly expanded distally, articulating with several segments in a parallel fashion' 'rod-like and articulates with a single radial segment in a series',
		97 Reduced_number_of_cartilages_between_pelvic_basipterygium_and_clasper /  absent present,
		98 Dorsal_margin_of_clasper_cartilage /  lacks_medial_flange_ possesses_medial_flange,
		99 Clasper_length /  short_ long_,
		100 Ventral_terminal_cartilages /  simple_ 'free distally, forming sentinel elements or fused with ventral marginal cartilages' folded_ventrally_along_their_long_axes_to_form_a_convex_flange,
		101 Ventral_terminal_cartilages /  attached_over_length_to_axial_cartilages_ free_of_axial_cartilages,
		102 Cervical_vertebra /  unmodified 'synarcual, product of expansion of vertebral centra' 'fusion of neural/basidorsal and haemal/basiventral elements',
		103 Lateral_stays /  fused_with_medial_crest free_of_medial_crest_,
		104 Orientation_of_lateral_stays /  dorsally_directed_ laterally_directed,
		105 'Ventral occipital-synarcual articulation' /  synarcual_lip_firmly_fitted_into_notch_in_basicranium synarcual_lip_rests_in_foramen_magnum 'synarcual lip reduced, with a paired connection into notch in basicranium',
		106 Position_of_vertebral_centra_in_the_synarcual_relative_to_position_of_suprascapula_in_the_synarcual /  present_the_entire_length reaching_rostral_to_suprascapula reaching_caudal_to_suprascapula,
		107 Occipital_hemicentrum /  absent present,
		108 Expanded_basiventral_process_of_cervical_vertebrae /  absent present,
		109 Vertebral_ribs /  absent present,
		110 Arcualia_dorsalis /  absent present_,
		111 Second_synarcual /  absent_ present_,
		112 Caudal_vertebrae /  diplospondylus fused,
		113 'Sup: Cephalic lobes' /  absent present_,
		114 'Sub: Cephalic lobes (number)' /  single two_lobes,
		115 Spiracular_tentacle /  absent present_,
		116 Upper_eyelid /  present absent,
		117 Nostrils /  separated_ close_together,
		118 Anterior_nasal_lobe /  _fails_to_reach_mouth_ reaches_mouth,
		119 Anterior_nasal_lobe /  fails_to_cover_most_of_the_medial_half_of_the_naris 'well-developed',
		120 Nasal_curtain_fringes /  absent present_,
		121 Infraorbital_loop_of_suborbital_and_infraorbital_canals_ /  absent present_,
		122 Subpleural_loop_of_the_hyomandibular_canal /  broad_rounded_ loop_forms_a_lateral_hook lateral_aspects_of_subpleural_loop_are_nearly_parallel,
		123 'Sup: Abdominal canal on coracoid bar' /  absent_ present_,
		124 'Sub: Abdominal canal on coracoid bar (if present)' /  'groove-cephalic lateral line forms abdominal canal on coracoid bar' pores_,
		125 Lateral_tubes_of_subpleural_loop /  unbranched_ branched_,
		126 Scapular_loops_of_scapular_canals /  absent_ present_,
		127 Cephalic_lateral_line_canals_on_ventral_surface /  present absent,
		128 Cephalic_spines /  absent present,
		129 Placoid_scales /  scarce_or_absent present_,
		130 Malar_and_alar_thorns /  absent present_,
		131 'Enlarged dermal scales (thorns)' /  absent present,
		132 Lateral_rostral_dermal_denticles_ /  absent_ _present_,
		133 Ventral_rostral_series /  absent present,
		134 'Sup: Two dorsal fin spines' /  absent present_,
		135 'Sub: Enameloid layer on fin spines' /  absent present,
		136 Serrated_tail_sting /  absent present_,
		137 Differentiated_lateral_uvulae_on_teeth /  absent present,
		138 Osteodentine /  absent present_,
		139 'Three-layered enameloid structure' /  absent present,
		140 Pulp_cavity_in_tooth_roots /  present absent,
		141 Second_transverse_keel_on_teeth /  absent present,
		142 File_of_enlarged_caniniform_teeth_in_the_upper_jaw /  absent present ; 
	MATRIX
	fDoliodus         ??1?0-0000100?10---?01000?100102000????121?????0000????0?0??1????????1????0010?????0????????????????????????????0??????????????010?001??0?0000
	fCobelodus        0--?0-0000100?10----00000?100102000?0??121????00000????0?0??10????00?1????0010??-??0?0?1?00??00?0?1?????????????0??????????????010?000?00?0000
	Chimaera          0--????000000?10----0001---00--000000000000-0-000000-000000000----0001????0000-0--00-00000000000101002----0000000-00100-000-0000000000?00???00
	Harriotta         0--????000000?10----0001---00--000000000000-0-0000000000000000----0001????0000-0--00-00000001000100002----0000000-00000-000-0000000000?00??-00
	fOzarcus          0--?0-000010??10----0001---00102000????121????0001010--0?0?????????????????????????????????????????????????????????????????????0???00???0?0?00
	Chlamydoselachus  10100-0000100000----00101100010000000000110-0-0000010000000010----100012--1000-00100-00110000000100000----1010000-00000-000-0000100000-0011000
	Hexanchus         10100-0000100000----00101100010100000000110-0-0000010000000010----00000---1000-00100-00110000000100000----10?0000-00000-000-0000100000-0011000
	Heterodontus      10100-0100130000----01000100001000000000110-0-0000010000000002----100020--1000-00100-00110001001100000----1010000-00000-000-00001000011000(0 1)000
	Squatina          10100-0000120000----00101100010000000000110-0-0000010010000002----0000210-1000-00100-0011001-0001????0----1110000?00000-???????0100000-0011000
	Pristiophorus     10100-000110-000----00100100010000000000110-0-0000110000000000----000023001000-00100-001100000001????0----1110000?00000-???????0100100-00?1000
	Squalus           10100-0000100000----00101100010000000000110-0-0000010000000000----(0 1)00012--1000-00100-00110000000100000----1010000-00000-000-??0010000110011000
	fPseudorhina      10100-0000120000----001011000100000????011????000001001000??00----0000????1000-00100-0?11001-0001?0??0----1110000-??0??-???????010?000-00?1?00
	Ginglymostoma     10100-0100130100----01000100001000000?00110-0-0000010000000002----000-210-1000-00000-0?11000000?1?0??0----1010000-00000-??0???00100000-0011000
	Hemiscyllium      10100-010013?100----01000100001000000??011????000011000000??02----000-20--1000?00000-0?1101000001?0??0----1010000-00000-???????0100000-0011000
	fHamiltonichthys  1010???01010??00----?10011100010100????111????00??010?0??0??10????0000????1000?01100?0?(0 1)100000000?1????????0100?0??????????????1101001000?0?00
	fTribodus         1010???000100?00----00?011100000100????111????00?0???0?0?0??10----00000---1000??0100?0????????????????----?0100?0-??0??????????1100001000?0?00
	fHybodus          1010???01010??00----010011100010100????011????00?0???0?0?0??10----00000---1000-?0100-0?0100000000?1???---??0100?0-??0??????????1100001000?0?00
	Scyliorhinus      10100-0000100?00----01000100001000000??011????000001000000??00----00000---1000-00100-0?110000000100000----1010000-?0000-???????0100000-00?1?00
	Mustelus          10100-0000100?00----01000100001000000??011????000001000000??00----00000---1000-00100?0?1100010001????0----1010000-?0000-???????0100000-00?1??0
	Raja              10100-1000100001000000000001000000000011110-0-0010111111100001010-00002310101100011100011100001-10011110120000000-01011100100000111000-0010000
	Bathyraja         10100-1000100001000000000001000000000011110-0-0010111111100001010-00002310101100011100011100001-10011110120000000-010111000-0000111000-0010000
	fTitanonarke      1010120000110??11--110?1---00000000????111????0011110-1111???11-3-010023?01011000100-0?11111-0021?0??111?20010000-????????????10???000-0????00
	Torpedo           1000100001110?0100011001---000000000002111100-0111110-11111-111-3-010023001011000100-0011111-0011000?111220010000-011110000-0010000000-0000000
	Hypnos            --0010000?11000100011001???000000000002111100-0111110-11111-111-3-010023101011000100-0011111-0011?0??111220010000-011110000-0010000000-0000000
	Narcine           101012000?1100011--11001---000000001002011100-0011110-11111-111-3-010023001011000100-0111111-00211000111020010000-011010000-0010000000-0000000
	Narke             10101(0 1)000?1100011--11001???00000000100201110100011110-10111-011-3-010023001011000100-011110000021100?111010010000-011110000-0010000000-0000000
	fTemera           101010000?110?111--11001---00000000100201110100011110-10111-111-3-010023001011000100-011110000021100?111010010000-011110000-0010000000-0000000
	Platyrhina        1010120000101001001000000001000000000011110-0?00101101111002010010000023101011010100-0011010000110100111020011000-01001-00110000101000-0100000
	fEoplatyrhina     1010120000101??11--00-?0000??000000?0???11????00???1????10???1??1?00?023?01011000100-0?????0000?1?0??1???2001?000-?????????????0100000-0?????0
	Platyrhinoidis    10101200001010011--000000001000000000011110-0?00101101111002010010000023101011000100-0011010000110000111000011000-01001-00110000101000-0100000
	fTingitanius      1010??000?1010011--0000000010000000????111????00???1????10??01001?00002310?0????0???-????01?????1?1??1110200??000-?????????????0100000-0100??0
	fTethybatis       1010??0000100?0??????0?00????00000??????11?????0????????10???1?01?00?0?3?1?011?0-100?0?110?????11?1??111??001?000-?????????????0100?00-0?????0
	Pristis           10100-1000100101001200000001000000000011110-0-00101101111001010012000023101011000110-001100011011?1??110120010000-01001-00100000100100-0100000
	Rhynchobatus      10100-1000101101001200000001000000000010110-0-00101101111000010011000023101011000110-001100010011?1??110010010000-01000-00100000100000-0100000
	Rhina             10100-1000101101001200000001000000000010110-0-00101101111000010012000023101011000110-001100011011?1??110120010000-01001-00?-0000101000-0100000
	Glaucostegus      10100-1000100101001200000001000000000011110-0-0010110111100?010011000023101011000110-00110100?011?1??110110010000-01000-??1???00101000-0100000
	Rhinobatos        10100-1000100101000200000001000000000010110-0-00101101111000010011000023101011000110-0011010000110100110010010000-01000-00100000101000-0100000
	Trygonorrhina     10100-100010010100000000010100000000001?110-0-00101101111000010013000023121011000110-00110?0000110100110010011000-01011000110000101000-0100000
	Zapteryx          10100-1000100101000000000101000000000011110-0-00101101111000010013000023121011000110-0011010000110100110010011000-01001-00110000101000-0100000
	Aptychotrema      10100-1000100101000000000101000000000011110-0-0010110111100?010011000023111011000110-001101000011?1??110020011000-01000-0011000010100?-0100000
	fBritobatos       10100-1000101?01000000001???0000000????111????001??1???110??010??-000023?01011010100-1?11000000??????110020010000-??0??????????01?1000-?1???00
	Zanobatus         10100-0000100001011000000001000000001010110-0-1010110111100201022-00012312101101--10-0011000100211020110020010000-01001-00110000101000-0000000
	fPlesiozanobatus  10100-000?100??101?000?1---??0000???????11??????????????10???10??-00?1231210110?--10-0???0001002?????1????001?000-?????????????010000?-0?????0
	fAsterotrygon     11100-0000110?010100000010000000000????111????10101-?21110??010??-0000231?101121010110?110000?02?????110??000?100-?????????????0100000-1?????0
	fHeliobatis       10000-0000110?01010000001?000000000?????11????10???-????10??01022-0000????1011210101?0?110000?021?0??11???000?100-?????????????0000000-1?????0
	Hexatrygon        ??000-00001000010100100011000000?000011111????00101100?110??01022-000023101011110101?00110001101?????1??0?0000100-010000??0-??00000000-1000000
	Urolophus         11100-?0001100010100000011000000000010111111111010111211100201022-00002310101111010110011000110211020110020000100-010111100-0100000000-1000010
	Urobatis          10000?000011000101000000100000000000101111111100101-0211100201022-00102310101111010110011000110111020110020000100-110111100-1100000000-10?0010
	Urotrygon         11100-?00011000101000000110000000000101111111110111-0-11100201022-00102310101111010(0 1)11011000110111020110020000100-110111100-1100101000-1000000
	Plesiobatis       10000??0001000010100000011000000000010111111111010111211100201022-000023101011110100-0011000110?11020110020000100-010111100-0100101000-10?0000
	Pseudobatos       10100-1000100101000200000001000000000010110-0-00101101111000010011020023101011000110-0?1101000011?1??110010010000-01000-00100000101000-0100000
	Hypanus           10000-000011000101000000100000000000101111111110101-1211100201022-00102310101121010110011000110110021110020000110-010111110?0100000000-10?0100
	Potamotrygon      11100-?00011000101000000100000000000101111111110101-1211100201022-00002310101111010(0 1)10011000110111020110020000110-010111100-0100101000-1000000
	Neotrygon         10000-000011000101000000100000000000101111111100101-1211100201022-00102312101111010110011000110210021110020000110-010111100-0100000000-1010001
	Gymnura           11100-?00011000101000000100000000000001111??1100101-1211100201022-000023121011210110-1011000110111020110020000110-010110110-0100000000-1000000
	Myliobatis        10000-0000110101010000001010(0 1)00001101111110-1110111-1-11100301022-001023121011210110-10110001101110201100200001110010111120-0100000000-1010100
	Aetobatus         10000-000011010101000000111010000110111111??1110111-1-11100301022-001123121011210-10-101100011011102010-0200001110010111120-0100000000-1010100
	Rhinoptera        12000-000011011101000000111010000110111111121110111-1-11100301022-001123121011210-10-101100011011102010-0200001111010111120-0100000000-1010100
	Mobula            12000-000011011101000000111010000010011111??1110111-1-11100301022-001023121011210110-10110-011011?0?010-0200001111010111120-0100000000-10?0?00
	fPtychotrygon     10100-0001100?0100000000010?0000000????111????0010111111?0??00----000023101111000100-0???000000??????1101200?0000-?????????-???010000?-?00?010
	fSclerorhynchus   10100-0001100?01000000?0010?0000000????111????001011111110??00----000023101111000100-0?11?000001?????1???20010000-?????????????0100110-?00??00
	fLibanopristis    10100-0001100?01000000?0010?0000000????111????0010??????10??01010-000023101111000100-0?110000001?????110?20010000-?????????????0100110-000??10
	fAsflapristis     10100-?00?10??010000000001010000000????111????0010???1?1?0??00?---0000231011?1?0010????????0?????????1101200?00?0-?????????????0100000-?00?010
	fOnchopristis     10110-0001100?010000000001010000000?????11????00?????????0????0???????????1???????????????????0??????1101200?0??0-?????????????010110?-?0???00
	fIschyrhiza       10110-0??1?????????????????????????????????????????????????????????????????????????????????????????????????????????????????????01?110?-?????00
	fPromyliobatis    1?000??00?110??????000?010???0000???????11????101?11-?1?10???10???0??023??10112?0100?1?110001101?????1???2000?1110?????????????0???000-10???00
	fArechia          ?????-?00?11??01010000?011000000000????111?????01011??1110??0102??0??0????101111010110???????????????11???0000100-??????????????0?0000-1?0??10
	fTethytrygon      100?0-000?110?01010000?0100?0000000?1??111????00101-???110??01022-000023??1011110101?0?11000110?1?0211100?0000110-?????????????0000000-10???01
	fAellopobatis     10100-10001000010000000001010000000????111????0010?100?110??00----000023101011001100-0?11000100110100110000010000-?????????????0100000-00???00
	fApolithabatis    10100-1000100??10000?00?????0000000????111????00???1???110??00----000023101011001100-0?110001001?????1??00001?000-?????????????0100000-00???00
	fAsterodermus     10100-10001000010000000001010000000????111????001011001110??00----000023101011001100-0?110000001?????110000010000-?????????????0100001100???00
	fBelemnobatis     10100-0000100??0----0000010?0000000????111????0010?100?110??00----000023101011001100-0?11000000?10100110000010000-?????????????0100001100???00
	fKimmerobatis     10100-?000100001000000?001010000000????111????001??1????10???0----000023101011001100-0?11?00000110100110??0010000-?????????????0100000-00???00
	fSpathobatis      10100-1000100?010000000001010000000????111????0010?100?110??00----000023101011001110-0?11010000???1??110000010000-?????????????0100001100???00
	fRlatus           10100-100010110100120000010?0000000????011????001?110???10??010?1200?023101011000110-0?110001?01?????110010010000-?????-???????010?000-0?????0
	fRmaronita        10100-1000101?01000200?0000?0000000????011????001011011110??010011000023101011000110-0?110?000011?100110010010000-?????????????0100000-00???00

;

END;
BEGIN ASSUMPTIONS;
	TYPESET * UNTITLED   =  unord:  1- 142;

END;

BEGIN MESQUITECHARMODELS;
	ProbModelSet * UNTITLED   =  'Mk1 (est.)':  1- 142;
END;

BEGIN NOTES;

	SUT   TAXON = 1 NAME = color INTEGER = 7;
	SUT   TAXON = 10 NAME = color INTEGER = 5;

	SU  C = 1 N = color I = 3;
	SU  T = 1 C = 1 N = color I = 7;

	SU  C = 2 N = color I = 3;
	SU  T = 1 C = 2 N = color I = 7;

	SU  C = 3 N = color I = 3;
	SU  T = 1 C = 3 N = color I = 7;

	SU  C = 4 N = color I = 3;
	SU  T = 1 C = 4 N = color I = 7;

	SU  C = 5 N = color I = 3;
	SU  T = 1 C = 5 N = color I = 7;

	SU  C = 6 N = color I = 3;
	SU  T = 1 C = 6 N = color I = 7;

	SU  C = 7 N = color I = 3;
	SU  T = 1 C = 7 N = color I = 7;

	SU  C = 8 N = color I = 3;
	SU  T = 1 C = 8 N = color I = 5;
	SU  T = 2 C = 8 N = color I = 5;
	SU  T = 3 C = 8 N = color I = 5;
	SU  T = 4 C = 8 N = color I = 5;
	SU  T = 5 C = 8 N = color I = 5;
	SU  T = 6 C = 8 N = color I = 5;
	SU  T = 7 C = 8 N = color I = 5;
	SU  T = 8 C = 8 N = color I = 5;
	SU  T = 9 C = 8 N = color I = 5;
	SU  T = 10 C = 8 N = color I = 5;
	SU  T = 11 C = 8 N = color I = 5;
	SU  T = 12 C = 8 N = color I = 5;
	SU  T = 13 C = 8 N = color I = 5;
	SU  T = 14 C = 8 N = color I = 5;
	SU  T = 15 C = 8 N = color I = 5;
	SU  T = 16 C = 8 N = color I = 5;
	SU  T = 17 C = 8 N = color I = 5;
	SU  T = 18 C = 8 N = color I = 5;
	SU  T = 19 C = 8 N = color I = 5;
	SU  T = 20 C = 8 N = color I = 5;
	SU  T = 21 C = 8 N = color I = 5;
	SU  T = 22 C = 8 N = color I = 5;
	SU  T = 23 C = 8 N = color I = 5;
	SU  T = 24 C = 8 N = color I = 5;
	SU  T = 25 C = 8 N = color I = 5;
	SU  T = 26 C = 8 N = color I = 5;
	SU  T = 27 C = 8 N = color I = 5;
	SU  T = 28 C = 8 N = color I = 5;
	SU  T = 29 C = 8 N = color I = 5;
	SU  T = 30 C = 8 N = color I = 5;
	SU  T = 31 C = 8 N = color I = 5;
	SU  T = 32 C = 8 N = color I = 5;
	SU  T = 33 C = 8 N = color I = 5;
	SU  T = 34 C = 8 N = color I = 5;
	SU  T = 35 C = 8 N = color I = 5;
	SU  T = 36 C = 8 N = color I = 5;
	SU  T = 37 C = 8 N = color I = 5;
	SU  T = 38 C = 8 N = color I = 5;
	SU  T = 39 C = 8 N = color I = 5;
	SU  T = 40 C = 8 N = color I = 5;
	SU  T = 41 C = 8 N = color I = 5;
	SU  T = 42 C = 8 N = color I = 5;
	SU  T = 43 C = 8 N = color I = 5;
	SU  T = 44 C = 8 N = color I = 5;
	SU  T = 45 C = 8 N = color I = 5;
	SU  T = 46 C = 8 N = color I = 5;
	SU  T = 47 C = 8 N = color I = 5;
	SU  T = 48 C = 8 N = color I = 5;
	SU  T = 49 C = 8 N = color I = 5;
	SU  T = 50 C = 8 N = color I = 5;
	SU  T = 51 C = 8 N = color I = 5;
	SU  T = 52 C = 8 N = color I = 5;
	SU  T = 53 C = 8 N = color I = 5;
	SU  T = 54 C = 8 N = color I = 5;
	SU  T = 55 C = 8 N = color I = 5;
	SU  T = 56 C = 8 N = color I = 5;
	SU  T = 57 C = 8 N = color I = 5;
	SU  T = 58 C = 8 N = color I = 5;
	SU  T = 59 C = 8 N = color I = 5;
	SU  T = 60 C = 8 N = color I = 5;
	SU  T = 61 C = 8 N = color I = 5;
	SU  T = 62 C = 8 N = color I = 5;
	SU  T = 63 C = 8 N = color I = 5;
	SU  T = 64 C = 8 N = color I = 5;
	SU  T = 65 C = 8 N = color I = 5;
	SU  T = 66 C = 8 N = color I = 5;
	SU  T = 67 C = 8 N = color I = 5;
	SU  T = 68 C = 8 N = color I = 5;
	SU  T = 69 C = 8 N = color I = 5;
	SU  T = 70 C = 8 N = color I = 5;
	SU  T = 71 C = 8 N = color I = 5;
	SU  T = 72 C = 8 N = color I = 5;
	SU  T = 73 C = 8 N = color I = 5;
	SU  T = 74 C = 8 N = color I = 5;
	SU  T = 75 C = 8 N = color I = 5;
	SU  T = 76 C = 8 N = color I = 5;

	SU  C = 9 N = color I = 3;
	SU  T = 1 C = 9 N = color I = 7;

	SU  C = 10 N = color I = 3;
	SU  T = 1 C = 10 N = color I = 7;

	SU  C = 11 N = color I = 3;

	SU  C = 12 N = color I = 3;
	SU  T = 1 C = 12 N = color I = 7;
	SU  T = 3 C = 12 N = color I = 4;
	SU  T = 4 C = 12 N = color I = 4;
	SU  T = 6 C = 12 N = color I = 4;
	SU  T = 7 C = 12 N = color I = 4;
	SU  T = 8 C = 12 N = color I = 4;
	SU  T = 9 C = 12 N = color I = 4;
	SU  T = 10 C = 12 N = color I = 4;
	SU  T = 11 C = 12 N = color I = 4;
	SU  T = 12 C = 12 N = color I = 4;
	SU  T = 13 C = 12 N = color I = 4;
	SU  T = 14 C = 12 N = color I = 4;
	SU  T = 16 C = 12 N = color I = 4;
	SU  T = 17 C = 12 N = color I = 4;
	SU  T = 18 C = 12 N = color I = 4;
	SU  T = 19 C = 12 N = color I = 4;
	SU  T = 20 C = 12 N = color I = 4;
	SU  T = 21 C = 12 N = color I = 4;
	SU  T = 22 C = 12 N = color I = 4;
	SU  T = 23 C = 12 N = color I = 4;
	SU  T = 24 C = 12 N = color I = 4;
	SU  T = 25 C = 12 N = color I = 4;
	SU  T = 26 C = 12 N = color I = 4;
	SU  T = 27 C = 12 N = color I = 4;
	SU  T = 28 C = 12 N = color I = 4;
	SU  T = 29 C = 12 N = color I = 4;
	SU  T = 30 C = 12 N = color I = 4;
	SU  T = 31 C = 12 N = color I = 4;
	SU  T = 32 C = 12 N = color I = 4;
	SU  T = 33 C = 12 N = color I = 4;
	SU  T = 34 C = 12 N = color I = 4;
	SU  T = 35 C = 12 N = color I = 4;
	SU  T = 36 C = 12 N = color I = 4;
	SU  T = 37 C = 12 N = color I = 4;
	SU  T = 38 C = 12 N = color I = 4;
	SU  T = 39 C = 12 N = color I = 4;
	SU  T = 40 C = 12 N = color I = 4;
	SU  T = 41 C = 12 N = color I = 4;
	SU  T = 42 C = 12 N = color I = 4;
	SU  T = 43 C = 12 N = color I = 4;
	SU  T = 44 C = 12 N = color I = 4;
	SU  T = 45 C = 12 N = color I = 4;
	SU  T = 47 C = 12 N = color I = 4;
	SU  T = 48 C = 12 N = color I = 4;
	SU  T = 49 C = 12 N = color I = 4;
	SU  T = 50 C = 12 N = color I = 4;
	SU  T = 51 C = 12 N = color I = 4;
	SU  T = 52 C = 12 N = color I = 4;
	SU  T = 53 C = 12 N = color I = 4;
	SU  T = 54 C = 12 N = color I = 4;
	SU  T = 55 C = 12 N = color I = 4;
	SU  T = 56 C = 12 N = color I = 4;
	SU  T = 57 C = 12 N = color I = 4;
	SU  T = 58 C = 12 N = color I = 4;
	SU  T = 59 C = 12 N = color I = 4;
	SU  T = 60 C = 12 N = color I = 4;
	SU  T = 61 C = 12 N = color I = 4;
	SU  T = 62 C = 12 N = color I = 4;
	SU  T = 63 C = 12 N = color I = 4;
	SU  T = 64 C = 12 N = color I = 4;
	SU  T = 65 C = 12 N = color I = 4;
	SU  T = 66 C = 12 N = color I = 4;
	SU  T = 67 C = 12 N = color I = 4;
	SU  T = 68 C = 12 N = color I = 4;
	SU  T = 75 C = 12 N = color I = 4;
	SU  T = 76 C = 12 N = color I = 4;

	SU  C = 13 N = color I = 3;
	SU  T = 1 C = 13 N = color I = 7;

	SU  C = 14 N = color I = 3;
	SU  T = 1 C = 14 N = color I = 7;
	TEXT   TAXON = 69 CHARACTER = 14 TEXT = 'SMNK^n';
	TEXT   TAXON = 71 CHARACTER = 14 TEXT = CM_4408#;
	TEXT   TAXON = 74 CHARACTER = 14 TEXT = 'MCZ 317 indicates a anteriorily situated foramen but it''s not clear, nor is it in any other specimen (only 1 more in dorsal view in F14838)';

	SU  C = 15 N = color I = 3;
	SU  T = 1 C = 15 N = color I = 7;

	SU  C = 16 N = color I = 3;
	SU  T = 1 C = 16 N = color I = 7;

	SU  C = 17 N = color I = 3;
	SU  T = 1 C = 17 N = color I = 7;

	SU  C = 18 N = color I = 3;
	SU  T = 1 C = 18 N = color I = 7;

	SU  C = 19 N = color I = 3;
	SU  T = 1 C = 19 N = color I = 7;

	SU  C = 20 N = color I = 3;
	SU  T = 1 C = 20 N = color I = 7;

	SU  C = 21 N = color I = 3;
	SU  T = 1 C = 21 N = color I = 7;

	SU  C = 22 N = color I = 3;
	SU  T = 1 C = 22 N = color I = 7;
	TEXT   TAXON = 69 CHARACTER = 22 TEXT = 'BGMM	';

	SU  C = 23 N = color I = 3;
	SU  T = 1 C = 23 N = color I = 7;

	SU  C = 24 N = color I = 3;
	SU  T = 1 C = 24 N = color I = 7;

	SU  C = 25 N = color I = 3;
	SU  T = 1 C = 25 N = color I = 7;

	SU  C = 26 N = color I = 3;
	SU  T = 1 C = 26 N = color I = 7;

	SU  C = 27 N = color I = 3;
	SU  T = 1 C = 27 N = color I = 7;

	SU  C = 28 N = color I = 3;
	SU  T = 1 C = 28 N = color I = 7;
	TEXT   TAXON = 69 CHARACTER = 28 TEXT = 'BSPG-AS-I-1377; Martin G�hrlich';
	TEXT   TAXON = 71 CHARACTER = 28 TEXT = NHMUK_P_10934;
	TEXT   TAXON = 74 CHARACTER = 28 TEXT = 'MCZ-';

	SU  C = 29 N = color I = 16;
	SU  T = 1 C = 29 N = color I = 7;

	SU  C = 30 N = color I = 16;
	SU  T = 1 C = 30 N = color I = 7;

	SU  C = 31 N = color I = 16;
	SU  T = 1 C = 31 N = color I = 7;

	SU  C = 32 N = color I = 16;
	SU  T = 1 C = 32 N = color I = 7;

	SU  C = 33 N = color I = 16;
	SU  T = 1 C = 33 N = color I = 7;

	SU  C = 34 N = color I = 16;
	SU  T = 1 C = 34 N = color I = 7;

	SU  C = 35 N = color I = 16;
	SU  T = 1 C = 35 N = color I = 7;
	SU  T = 9 C = 35 N = color I = 5;

	SU  C = 36 N = color I = 16;
	SU  T = 1 C = 36 N = color I = 7;

	SU  C = 37 N = color I = 16;
	SU  T = 1 C = 37 N = color I = 7;

	SU  C = 38 N = color I = 16;
	SU  T = 1 C = 38 N = color I = 7;

	SU  C = 39 N = color I = 16;
	SU  T = 1 C = 39 N = color I = 7;

	SU  C = 40 N = color I = 16;
	SU  T = 1 C = 40 N = color I = 7;

	SU  C = 41 N = color I = 16;
	SU  T = 1 C = 41 N = color I = 7;

	SU  C = 42 N = color I = 16;

	SU  C = 43 N = color I = 16;
	SU  T = 1 C = 43 N = color I = 7;

	SU  C = 44 N = color I = 16;
	SU  T = 1 C = 44 N = color I = 7;

	SU  C = 45 N = color I = 16;
	SU  T = 1 C = 45 N = color I = 7;

	SU  C = 46 N = color I = 16;
	SU  T = 1 C = 46 N = color I = 7;

	SU  C = 47 N = color I = 16;
	SU  T = 1 C = 47 N = color I = 7;

	SU  C = 48 N = color I = 16;
	SU  T = 1 C = 48 N = color I = 7;

	SU  C = 49 N = color I = 16;
	SU  T = 1 C = 49 N = color I = 7;
	TEXT   TAXON = 71 CHARACTER = 49 TEXT = J�rgen_Graf_Coll;
	TEXT   TAXON = 72 CHARACTER = 49 TEXT = Miyake_&_McEachran_1991;
	TEXT   TAXON = 74 CHARACTER = 49 TEXT = Miyake_&_McEachran_1991;

	SU  C = 50 N = color I = 16;
	SU  T = 1 C = 50 N = color I = 7;
	TEXT   TAXON = 69 CHARACTER = 50 TEXT = BGMM;
	TEXT   TAXON = 71 CHARACTER = 50 TEXT = 'NHMUK-P-PV-10934_JK^n';
	TEXT   TAXON = 74 CHARACTER = 50 TEXT = NHMUK_PV_P_2099;

	SU  C = 51 N = color I = 16;
	SU  T = 1 C = 51 N = color I = 7;
	TEXT   TAXON = 71 CHARACTER = 51 TEXT = 'NHMUK-P-PV-10934_JK^n';

	SU  C = 52 N = color I = 16;
	SU  T = 1 C = 52 N = color I = 7;

	SU  C = 53 N = color I = 16;
	SU  T = 1 C = 53 N = color I = 7;
	TEXT   TAXON = 69 CHARACTER = 53 TEXT = BGMM;
	TEXT   TAXON = 71 CHARACTER = 53 TEXT = 'NHMUK-P-PV-10934_JK^n';

	SU  C = 54 N = color I = 16;
	SU  T = 1 C = 54 N = color I = 7;
	TEXT   TAXON = 69 CHARACTER = 54 TEXT = BGMM;
	TEXT   TAXON = 71 CHARACTER = 54 TEXT = 'NHMUK-P-PV-10934_JK';

	SU  C = 55 N = color I = 16;
	SU  T = 1 C = 55 N = color I = 7;
	TEXT   TAXON = 71 CHARACTER = 55 TEXT = 'NHMUK-P-PV-10934_JK^n';
	TEXT   TAXON = 74 CHARACTER = 55 TEXT = None_of_the_reexamined_specimens_had_the_ventral_part_of_the_branchial_apperatus_preserved;

	SU  C = 56 N = color I = 16;
	SU  T = 1 C = 56 N = color I = 7;

	SU  C = 57 N = color I = 16;
	SU  T = 1 C = 57 N = color I = 7;
	TEXT   TAXON = 71 CHARACTER = 57 TEXT = 'NHMUK-P-PV-10934^n';

	SU  C = 58 N = color I = 16;
	SU  T = 1 C = 58 N = color I = 7;

	SU  C = 59 N = color I = 16;
	SU  T = 1 C = 59 N = color I = 7;

	SU  C = 60 N = color I = 16;
	SU  T = 1 C = 60 N = color I = 7;

	SU  C = 61 N = color I = 6;
	SU  T = 1 C = 61 N = color I = 7;
	SU  T = 25 C = 61 N = color I = 5;

	SU  C = 62 N = color I = 6;
	SU  T = 1 C = 62 N = color I = 7;

	SU  C = 63 N = color I = 6;
	SU  T = 1 C = 63 N = color I = 7;

	SU  C = 64 N = color I = 6;
	SU  T = 1 C = 64 N = color I = 7;

	SU  C = 65 N = color I = 6;
	SU  T = 1 C = 65 N = color I = 7;

	SU  C = 66 N = color I = 6;
	SU  T = 1 C = 66 N = color I = 7;

	SU  C = 67 N = color I = 6;
	SU  T = 1 C = 67 N = color I = 7;
	SU  T = 3 C = 67 N = color I = 7;
	SU  T = 4 C = 67 N = color I = 7;
	SU  T = 6 C = 67 N = color I = 7;
	SU  T = 7 C = 67 N = color I = 5;
	SU  T = 8 C = 67 N = color I = 7;
	SU  T = 9 C = 67 N = color I = 7;
	SU  T = 10 C = 67 N = color I = 7;
	SU  T = 11 C = 67 N = color I = 7;
	SU  T = 12 C = 67 N = color I = 7;
	SU  T = 13 C = 67 N = color I = 7;
	SU  T = 14 C = 67 N = color I = 7;
	SU  T = 16 C = 67 N = color I = 7;
	SU  T = 17 C = 67 N = color I = 7;
	SU  T = 18 C = 67 N = color I = 7;
	SU  T = 20 C = 67 N = color I = 7;
	SU  T = 21 C = 67 N = color I = 7;
	SU  T = 22 C = 67 N = color I = 7;
	SU  T = 23 C = 67 N = color I = 7;
	SU  T = 24 C = 67 N = color I = 7;
	SU  T = 25 C = 67 N = color I = 7;
	SU  T = 26 C = 67 N = color I = 7;
	SU  T = 27 C = 67 N = color I = 7;
	SU  T = 28 C = 67 N = color I = 7;
	SU  T = 29 C = 67 N = color I = 7;
	SU  T = 30 C = 67 N = color I = 7;
	SU  T = 31 C = 67 N = color I = 7;
	SU  T = 32 C = 67 N = color I = 7;
	SU  T = 33 C = 67 N = color I = 7;
	SU  T = 34 C = 67 N = color I = 7;
	SU  T = 35 C = 67 N = color I = 7;
	SU  T = 36 C = 67 N = color I = 7;
	SU  T = 37 C = 67 N = color I = 7;
	SU  T = 38 C = 67 N = color I = 7;
	SU  T = 39 C = 67 N = color I = 7;
	SU  T = 40 C = 67 N = color I = 7;
	SU  T = 41 C = 67 N = color I = 7;
	SU  T = 42 C = 67 N = color I = 7;
	SU  T = 43 C = 67 N = color I = 7;
	SU  T = 44 C = 67 N = color I = 7;
	SU  T = 45 C = 67 N = color I = 7;
	SU  T = 47 C = 67 N = color I = 7;
	SU  T = 48 C = 67 N = color I = 7;
	SU  T = 49 C = 67 N = color I = 7;
	SU  T = 50 C = 67 N = color I = 7;
	SU  T = 51 C = 67 N = color I = 7;
	SU  T = 52 C = 67 N = color I = 7;
	SU  T = 53 C = 67 N = color I = 7;
	SU  T = 54 C = 67 N = color I = 7;
	SU  T = 55 C = 67 N = color I = 7;
	SU  T = 56 C = 67 N = color I = 7;
	SU  T = 57 C = 67 N = color I = 7;
	SU  T = 58 C = 67 N = color I = 7;
	SU  T = 59 C = 67 N = color I = 7;
	SU  T = 60 C = 67 N = color I = 7;
	SU  T = 61 C = 67 N = color I = 7;
	SU  T = 62 C = 67 N = color I = 7;
	SU  T = 63 C = 67 N = color I = 7;
	SU  T = 64 C = 67 N = color I = 7;
	SU  T = 65 C = 67 N = color I = 7;
	SU  T = 66 C = 67 N = color I = 7;
	SU  T = 67 C = 67 N = color I = 7;
	SU  T = 68 C = 67 N = color I = 7;
	SU  T = 75 C = 67 N = color I = 7;
	SU  T = 76 C = 67 N = color I = 7;

	SU  C = 68 N = color I = 6;
	SU  T = 1 C = 68 N = color I = 7;

	SU  C = 69 N = color I = 6;
	SU  T = 1 C = 69 N = color I = 7;
	SU  T = 7 C = 69 N = color I = 7;
	SU  T = 8 C = 69 N = color I = 7;

	SU  C = 70 N = color I = 6;
	SU  T = 1 C = 70 N = color I = 7;

	SU  C = 71 N = color I = 6;
	SU  T = 1 C = 71 N = color I = 7;

	SU  C = 72 N = color I = 6;
	SU  T = 1 C = 72 N = color I = 7;

	SU  C = 73 N = color I = 6;
	SU  T = 1 C = 73 N = color I = 7;
	SU  T = 14 C = 73 N = color I = 4;

	SU  C = 74 N = color I = 6;
	SU  T = 1 C = 74 N = color I = 7;

	SU  C = 75 N = color I = 6;

	SU  C = 76 N = color I = 6;
	SU  T = 1 C = 76 N = color I = 7;

	SU  C = 77 N = color I = 6;
	SU  T = 1 C = 77 N = color I = 7;

	SU  C = 78 N = color I = 6;
	SU  T = 1 C = 78 N = color I = 7;
	TEXT   TAXON = 71 CHARACTER = 78 TEXT = 11;

	SU  C = 79 N = color I = 6;
	SU  T = 1 C = 79 N = color I = 7;

	SU  C = 80 N = color I = 6;
	SU  T = 1 C = 80 N = color I = 7;

	SU  C = 81 N = color I = 6;
	SU  T = 1 C = 81 N = color I = 7;

	SU  C = 82 N = color I = 6;
	SU  T = 1 C = 82 N = color I = 7;

	SU  C = 83 N = color I = 6;
	SU  T = 1 C = 83 N = color I = 7;

	SU  C = 84 N = color I = 6;
	SU  T = 1 C = 84 N = color I = 7;

	SU  C = 85 N = color I = 6;
	SU  T = 1 C = 85 N = color I = 7;

	SU  C = 86 N = color I = 6;
	SU  T = 1 C = 86 N = color I = 7;

	SU  C = 87 N = color I = 6;
	SU  T = 1 C = 87 N = color I = 7;

	SU  C = 88 N = color I = 6;
	SU  T = 1 C = 88 N = color I = 7;

	SU  C = 89 N = color I = 6;
	SU  T = 1 C = 89 N = color I = 7;

	SU  C = 90 N = color I = 6;
	SU  T = 1 C = 90 N = color I = 7;
	TEXT   TAXON = 21 CHARACTER = 90 TEXT = Dolganov_2020;

	SU  C = 91 N = color I = 6;
	SU  T = 1 C = 91 N = color I = 7;

	SU  C = 92 N = color I = 6;
	SU  T = 1 C = 92 N = color I = 7;

	SU  C = 93 N = color I = 6;
	SU  T = 1 C = 93 N = color I = 7;

	SU  C = 94 N = color I = 6;
	SU  T = 1 C = 94 N = color I = 7;
	TEXT   TAXON = 35 CHARACTER = 94 TEXT = da_Silva_et_al._2023;

	SU  C = 95 N = color I = 6;
	SU  T = 1 C = 95 N = color I = 7;

	SU  C = 96 N = color I = 6;
	SU  T = 1 C = 96 N = color I = 7;

	SU  C = 97 N = color I = 6;
	SU  T = 1 C = 97 N = color I = 7;

	SU  C = 98 N = color I = 6;
	SU  T = 1 C = 98 N = color I = 7;

	SU  C = 99 N = color I = 6;
	SU  T = 1 C = 99 N = color I = 7;

	SU  C = 100 N = color I = 6;
	SU  T = 1 C = 100 N = color I = 7;

	SU  C = 101 N = color I = 6;
	SU  T = 1 C = 101 N = color I = 7;

	SU  C = 102 N = color I = 1;
	SU  T = 1 C = 102 N = color I = 7;

	SU  C = 103 N = color I = 1;
	SU  T = 1 C = 103 N = color I = 7;

	SU  C = 104 N = color I = 1;
	SU  T = 1 C = 104 N = color I = 7;

	SU  C = 105 N = color I = 1;
	SU  T = 1 C = 105 N = color I = 7;

	SU  C = 106 N = color I = 1;
	SU  T = 1 C = 106 N = color I = 7;

	SU  C = 107 N = color I = 1;
	SU  T = 1 C = 107 N = color I = 7;

	SU  C = 108 N = color I = 1;
	SU  T = 1 C = 108 N = color I = 7;

	SU  C = 109 N = color I = 1;
	SU  T = 1 C = 109 N = color I = 7;

	SU  C = 110 N = color I = 1;
	SU  T = 1 C = 110 N = color I = 7;

	SU  C = 111 N = color I = 1;
	SU  T = 1 C = 111 N = color I = 7;

	SU  C = 112 N = color I = 1;
	SU  T = 1 C = 112 N = color I = 7;

	SU  C = 113 N = color I = 11;
	SU  T = 1 C = 113 N = color I = 7;

	SU  C = 114 N = color I = 11;
	SU  T = 1 C = 114 N = color I = 7;

	SU  C = 115 N = color I = 11;
	SU  T = 1 C = 115 N = color I = 7;

	SU  C = 116 N = color I = 11;
	SU  T = 1 C = 116 N = color I = 7;

	SU  C = 117 N = color I = 11;
	SU  T = 1 C = 117 N = color I = 7;

	SU  C = 118 N = color I = 11;
	SU  T = 1 C = 118 N = color I = 7;

	SU  C = 119 N = color I = 11;
	SU  T = 1 C = 119 N = color I = 7;

	SU  C = 120 N = color I = 11;
	SU  T = 1 C = 120 N = color I = 7;

	SU  C = 121 N = color I = 11;
	SU  T = 1 C = 121 N = color I = 7;

	SU  C = 122 N = color I = 11;
	SU  T = 1 C = 122 N = color I = 7;

	SU  C = 123 N = color I = 11;
	SU  T = 1 C = 123 N = color I = 7;

	SU  C = 124 N = color I = 11;
	SU  T = 1 C = 124 N = color I = 7;

	SU  C = 125 N = color I = 11;
	SU  T = 1 C = 125 N = color I = 7;

	SU  C = 126 N = color I = 11;
	SU  T = 1 C = 126 N = color I = 7;

	SU  C = 127 N = color I = 11;
	SU  T = 1 C = 127 N = color I = 7;

	SU  C = 128 N = color I = 11;
	SU  T = 1 C = 128 N = color I = 7;

	SU  C = 129 N = color I = 11;
	SU  T = 1 C = 129 N = color I = 7;

	SU  C = 130 N = color I = 11;
	SU  T = 1 C = 130 N = color I = 7;

	SU  C = 131 N = color I = 11;
	SU  T = 1 C = 131 N = color I = 7;

	SU  C = 132 N = color I = 11;
	SU  T = 1 C = 132 N = color I = 7;

	SU  C = 133 N = color I = 11;
	SU  T = 1 C = 133 N = color I = 7;

	SU  C = 134 N = color I = 11;
	SU  T = 1 C = 134 N = color I = 7;

	SU  C = 135 N = color I = 11;
	SU  T = 1 C = 135 N = color I = 7;

	SU  C = 136 N = color I = 11;
	SU  T = 1 C = 136 N = color I = 7;

	SU  C = 137 N = color I = 7;
	SU  T = 1 C = 137 N = color I = 7;

	SU  C = 138 N = color I = 7;
	SU  T = 1 C = 138 N = color I = 7;

	SU  C = 139 N = color I = 7;
	SU  T = 1 C = 139 N = color I = 7;

	SU  C = 140 N = color I = 7;
	SU  T = 1 C = 140 N = color I = 7;

	SU  C = 141 N = color I = 7;
	SU  T = 1 C = 141 N = color I = 7;

	SU  C = 142 N = color I = 7;
	SU  T = 1 C = 142 N = color I = 7;

	AN T = 2 C = 42  A = 0 DC = 2021.8.19.19.30.49 DM = 2021.8.19.19.31.24 ID = 017b60f7acc11 I = _ TF = (CM Coates_char._67) ;

END;

Begin MESQUITE;
		MESQUITESCRIPTVERSION 2;
		TITLE AUTO;
		tell ProjectCoordinator;
		timeSaved 1711965468418;
		getEmployee #mesquite.minimal.ManageTaxa.ManageTaxa;
		tell It;
			setID 0 3732538607137226761;
			tell It;
				setDefaultOrder  85 83 0 1 86 2 3 4 5 6 7 8 77 79 84 78 71 80 81 10 11 13 14 15 16 17 18 19 20 21 22 23 32 33 36 34 37 41 42 43 44 45 46 47 48 82 49 50 51 52 38 53 54 55 56 57 58 59 60 61 62 63 64 69 70 72 74 76 89 88 87 90 92 91 35 28;
				attachments ;
			endTell;
		endTell;
		getEmployee #mesquite.charMatrices.ManageCharacters.ManageCharacters;
		tell It;
			setID 0 3290912258209039568;
			tell It;
				setDefaultOrder  166 3 1 2 6 7 8 30 14 10 141 31 32 11 12 19 20 21 22 105 16 37 147 23 24 25 26 18 74 150 138 151 15 75 76 60 70 72 73 68 13 139 61 62 64 65 71 69 44 41 34 35 38 42 36 43 40 17 66 67 99 90 91 92 93 94 95 96 97 108 112 161 98 101 140 111 110 102 104 107 100 103 109 88 89 106 63 153 56 113 114 115 117 119 121 122 116 125 124 126 127 45 47 48 49 51 46 149 86 50 84 85 57 58 59 0 33 27 28 29 77 78 79 80 81 82 83 152 132 133 134 135 137 129 128 131 52 53 54 55 160 165;
				attachments ;
			endTell;
			mqVersion 370;
			checksumv 0 3 2058021889 null  getNumChars 142 numChars 142 getNumTaxa 76 numTaxa 76   short true   bits 15   states 15   sumSquaresStatesOnly 23561.0 sumSquares 23561.0 longCompressibleToShort false usingShortMatrix true   NumFiles 1 NumMatrices 1;
			mqVersion;
		endTell;
		getWindow;
		tell It;
			suppress;
			setResourcesState false false 94;
			setPopoutState 300;
			setExplanationSize 0;
			setAnnotationSize 0;
			setFontIncAnnot 0;
			setFontIncExp 0;
			setSize 1628 952;
			setLocation 1972 0;
			setFont SanSerif;
			setFontSize 10;
			getToolPalette;
			tell It;
			endTell;
			desuppress;
		endTell;
		getEmployee  #mesquite.charMatrices.BasicDataWindowCoord.BasicDataWindowCoord;
		tell It;
			showDataWindow #3290912258209039568 #mesquite.charMatrices.BasicDataWindowMaker.BasicDataWindowMaker;
			tell It;
				getWindow;
				tell It;
					getTable;
					tell It;
						rowNamesWidth 110;
						columnWidth 6 20;
						columnWidth 17 20;
						columnWidth 61 20;
						columnWidth 84 20;
					endTell;
					setExplanationSize 30;
					setAnnotationSize 20;
					setFontIncAnnot 0;
					setFontIncExp 0;
					setSize 1534 880;
					setLocation 1972 0;
					setFont SanSerif;
					setFontSize 10;
					getToolPalette;
					tell It;
						setTool mesquite.charMatrices.BasicDataWindowMaker.BasicDataWindow.ibeam;
					endTell;
					setActive;
					setTool mesquite.charMatrices.BasicDataWindowMaker.BasicDataWindow.ibeam;
					colorCells  #mesquite.charMatrices.ColorByState.ColorByState;
				tell It;
					setStateLimit 9;
					toggleUniformMaximum on;
				endTell;
					colorRowNames  #mesquite.charMatrices.TaxonGroupColor.TaxonGroupColor;
					colorColumnNames  #mesquite.charMatrices.ColorCells.ColorCells;
				tell It;
					setColor Green;
					removeColor off;
				endTell;
					colorText  #mesquite.charMatrices.NoColor.NoColor;
					setBackground White;
					toggleShowNames off;
					toggleShowTaxonNames on;
					toggleTight off;
					toggleThinRows off;
					toggleShowChanges on;
					toggleSeparateLines off;
					toggleShowStates on;
					toggleReduceCellBorders off;
					toggleAutoWCharNames on;
					toggleAutoTaxonNames off;
					toggleShowDefaultCharNames off;
					toggleConstrainCW on;
					toggleBirdsEye off;
					toggleColorOnlyTaxonNames off;
					toggleShowPaleGrid off;
					toggleShowPaleCellColors off;
					toggleShowPaleExcluded off;
					togglePaleInapplicable on;
					togglePaleMissing off;
					toggleShowBoldCellText off;
					toggleAllowAutosize on;
					toggleColorsPanel off;
					toggleDiagonal on;
					setDiagonalHeight 80;
					toggleLinkedScrolling on;
					toggleScrollLinkedTables off;
				endTell;
				showWindow;
				getWindow;
				tell It;
					forceAutosize;
				endTell;
				getEmployee #mesquite.charMatrices.AlterData.AlterData;
				tell It;
					toggleBySubmenus off;
				endTell;
				getEmployee #mesquite.categ.StateNamesEditor.StateNamesEditor;
				tell It;
					makeWindow;
					tell It;
						getTable;
						tell It;
							rowNamesWidth 259;
						endTell;
						setExplanationSize 30;
						setAnnotationSize 20;
						setFontIncAnnot 0;
						setFontIncExp 0;
						setSize 1534 880;
						setLocation 1972 0;
						setFont SanSerif;
						setFontSize 10;
						getToolPalette;
						tell It;
							setTool mesquite.categ.StateNamesEditor.StateNamesWindow.ibeam;
						endTell;
						rowsAreCharacters on;
						toggleConstrainChar on;
						toggleConstrainCharNum 3;
						togglePanel off;
						toggleSummaryPanel off;
					endTell;
					showWindow;
				endTell;
				getEmployee #mesquite.categ.StateNamesStrip.StateNamesStrip;
				tell It;
					showStrip off;
				endTell;
				getEmployee #mesquite.charMatrices.AnnotPanel.AnnotPanel;
				tell It;
					togglePanel off;
				endTell;
				getEmployee #mesquite.charMatrices.CharReferenceStrip.CharReferenceStrip;
				tell It;
					showStrip off;
				endTell;
				getEmployee #mesquite.charMatrices.QuickKeySelector.QuickKeySelector;
				tell It;
					autotabOff;
				endTell;
				getEmployee #mesquite.charMatrices.SelSummaryStrip.SelSummaryStrip;
				tell It;
					showStrip off;
				endTell;
				getEmployee #mesquite.categ.SmallStateNamesEditor.SmallStateNamesEditor;
				tell It;
					panelOpen true;
				endTell;
			endTell;
		endTell;
		endTell;
end;
