# Supplementary material for: Insights into stem Batomorphii: A new holomorphic ray (Chondrichthyes, Elasmobranchii) from the upper Jurassic of Germany
Source: PLoS One. 2025 Jan 23;20(1):e0310174. doi: 10.1371/journal.pone.0310174 (PMC11756912; doi:10.1371/journal.pone.0310174)
Supplement: S7 File — (TNT) [file pone.0310174.s007.tnt]

cdir /directory

log apolithabatis.log;
mxram 16000;

procedure matrix_apolithabatis_no_rogues.tnt;

hold 700000;
taxname= ;
mult= tbr replic 10000 hold 100;  
tsave *apolithabatis.tre;
save;
tsave/;
apo [;

tsave *apolithabatis_mjt_consensus.tnt;
majority*;
tplot;
save/;
tsave/;

run STATS.RUN;

RESAMPLE boot from 1611 replications 1000 frequency;

tchoose -.;
hold 700000;
taxname= ;
mult= tbr replic 10000 hold 100;
majority*;
RESAMPLE jak from 1611 replications 1000 frequency;

log/;

proc /;
;
