# Supplementary material for: Insights into stem Batomorphii: A new holomorphic ray (Chondrichthyes, Elasmobranchii) from the upper Jurassic of Germany
Source: PLoS One. 2025 Jan 23;20(1):e0310174. doi: 10.1371/journal.pone.0310174 (PMC11756912; doi:10.1371/journal.pone.0310174)
Supplement: S8 File — (LOG) [file pone.0310174.s008.log]

TNT - max. ram = 16000 Mbytes 
No ram used yet 
Reading from matrix_apolithabatis_no_rogues.tnt 
final_matrix
Matrix (142x95, 16 states). Memory required for data: 0.42 Mbytes 
Again reading from /directory/script_apolithabatis_TNT_unconstrained.tnt 
76 active, 19 inactive taxa 
Space for 700000 trees in memory 
Taxon names is ON 
 
WARNING: 
10000 reps. with 100 trees each exceeds available treespace (700000)
Search may have to be interrupted if tree-buffer is filled 
 
Repl. Algor.     Tree        Score       Best Score   Time       Rearrangs.
10000 TBR   124796 of 124797 ------      371          0:04:15    34,300,976,060 
Completed 10000 random addition sequences.
Total rearrangements examined: 34,300,976,060. 
Best score hit 3134 times out of 10000 (some replications overflowed).
Best score (TBR): 371.  1611 trees retained. 
Tree file: apolithabatis_trees.tre 
1611 trees saved to apolithabatis_trees.tre           
Closing apolithabatis_trees.tre (with 1611 trees saved)
 
Synapomorphies common to 1611 trees 
   ,-- fDoliodus
   |  ,--43 fOzarcus
   |  |-- fCobelodus
   |  |            ,--119 Harriotta
   |  |--37,139,141---35 Chimaera
   |  |         ,-- fTribodus
   |  |--1,18,27|         ,--71 fHybodus
   |  |         `--9,14,39---105,134 fHamiltonichthys
|--|  |                  ,--119 Mustelus
   |  |            ,--100--- Scyliorhinus
   |  |    ,--14,39|          ,--97,119,122,129 Heterodontus
   |  |    |       `--17,33,92|        ,--36,117 Hemiscyllium
   |  |    |                  `--11,108---101 Ginglymostoma
   |  |--49|    ,--10,36,135 Pristiophorus
   |  |    |    |           ,-- fPseudorhina
   |  |    `--40+--33,38,118---92 Squatina
   `--|         |     ,--129 Squalus
      |         `--100|     ,--16,100 Hexanchus
      |               `--104---97 Chlamydoselachus
      |        ,--113,117 fSpathobatis
      |        |-- fKimmerobatis
      |        |-- fBelemnobatis
      |        |-- fAsterodermus
      |        |     ,-- fApolithabatis
      |        |--119--- fAellopobatis
      |        |                             ,-- Bathyraja
      |        |  ,--56,89,90,113,121,133,134--- Raja
      |        |  |  ,--102 fTethybatis
      |        |  |--|    ,--111,134 Platyrhina
      |        |  |  `--34|    ,-- fTingitanius
      |        |  |       `--23|     ,--54,134 Platyrhinoidis
      `--45,106|  |            `--125--- fEoplatyrhina
               |  |              ,-- fAsflapristis
               |  |        ,--137--- fPtychotrygon
               |  |        |             ,-- fIschyrhiza
               |  |--10,115|     ,--5,134--- fOnchopristis
               |  |        `--135|     ,--137 fLibanopristis
               |  |              `--136--- fSclerorhynchus
               |  |                                                                       ,-- Hypnos
               |  |                                                           ,--4,7,52,72--- Torpedo
               |  |--19,20,21,26,33,35,43,64,69,76,86,93,95,98,104,109,118,132|        ,-- fTitanonarke
               |  |                                                           `--23,122|    ,-- Narcine
               |  |                                                                    `--71|                    ,--12 fTemera
               `--|                                                                         `--7,45,54,67,117,118---104 Narke
                  |     ,--27,34,110,111 fBritobatos
                  |     |     ,-- Aptychotrema
                  |--134|     |    ,-- Zapteryx
                  |     |     |--96---30 Trygonorrhina
                  |     `--113|     ,--25,52 Glaucostegus
                  |           |     |    ,--98 Pseudobatos
                  |           `--109|    |-- Rhinobatos
                  |                 `--71|        ,--55 fRmaronita
                  |                      `--34,134|        ,-- Rhynchobatus
                  |                               `--25,119|    ,--28 fRlatus
                  |                                        `--96|       ,--134 Rhina
                  |                                             `--52,54---34,70,71,135 Pristis
                  |                                            ,--26 fPlesiozanobatus
                  |                          ,--102,112,113,122---134 Zanobatus
                  |                          |                             ,--19,28,31,75 Hexatrygon
                  |                          |                             |       ,-- fPromyliobatis
                  `--24,94,95,111,119,126,127|                             |       |-- Myliobatis
                                             |                             |       |-- Gymnura
                                             |                             |       |-- Hypanus
                                             `--21,27,87,89,107,120,131,132|       |--62,84 Urobatis
                                                                           |       |-- fHeliobatis
                                                                           |       |-- fAsterotrygon
                                                                           |       |     ,-- fTethytrygon
                                                                           `--30,33+--138--- Neotrygon
                                                                                   |    ,-- fArechia
                                                                                   |--28--- Urolophus
                                                                                   |    ,-- Aetobatus
                                                                                   |--28|         ,--73,78 Mobula
                                                                                   |    `--3,12,61--- Rhinoptera
                                                                                   |     ,-- Potamotrygon
                                                                                   `--134|    ,--3,4,33 Plesiobatis
                                                                                         `--28---41,43,62,84,99,110 Urotrygon
Tree file: apolithabatis_mjt_consensus.tnt 
 
Note: for consensus calculation, trees will be 
temporarily collapsed (when min. branch length = 0) 
Majority rule tree (from 1611 trees, cut 50) calculated as tree 1611 
 
Tree 0: 
   ,-- fDoliodus
   |  ,-- fCobelodus
   |  |     ,-- fOzarcus
|--|  |  ,--|  ,-- Harriotta
   |  |  |  `----- Chimaera
   `--|  |     ,-- fTribodus
      |  |  ,--|  ,-- fHybodus
      |  |  |  `----- fHamiltonichthys
      |  |  |           ,-- Mustelus
      `--|  |        ,----- Scyliorhinus
         |  |     ,--|  ,-- Heterodontus
         |  |     |  `--|  ,-- Hemiscyllium
         |  |     |     `----- Ginglymostoma
         |  |  ,--|     ,-- Pristiophorus
         `--|  |  |  ,--|  ,-- fPseudorhina
            |  |  |  |  `----- Squatina
            |  |  `--|  ,-- Squalus
            |  |     `--|  ,-- Hexanchus
            |  |        `----- Chlamydoselachus
            |  |        ,-- fApolithabatis
            |  |     ,----- fAellopobatis
            `--|  ,--|  ,-- fKimmerobatis
               |  |  `--|  ,-- fSpathobatis
               |  |     `--|  ,-- fBelemnobatis
               |  |        `----- fAsterodermus
               |  |        ,-- fAsflapristis
               |  |     ,----- fPtychotrygon
               |  |     |     ,-- fIschyrhiza
               |  |  ,--|  ,----- fOnchopristis
               `--|  |  `--|  ,-- fLibanopristis
                  |  |     `----- fSclerorhynchus
                  |  |        ,-- fTethybatis
                  |  |     ,--|  ,-- Platyrhina
                  |  |     |  `--|  ,-- fTingitanius
                  |  |     |     `--|  ,-- Platyrhinoidis
                  |  |  ,--|        `----- fEoplatyrhina
                  |  |  |  |  ,-- fBritobatos
                  `--|  |  |  |     ,-- Aptychotrema
                     |  |  `--|  ,--|  ,-- Zapteryx
                     |  |     |  |  `----- Trygonorrhina
                     |  |     `--|  ,-- Glaucostegus
                     |  |        `--|  ,-- Pseudobatos
                     |  |           `--|  ,-- Rhinobatos
                     |  |              `--|  ,-- fRmaronita
                     |  |                 `--|  ,-- Rhynchobatus
                     `--|                    `--|  ,-- fRlatus
                        |                       `--|  ,-- Rhina
                        |                          `----- Pristis
                        |        ,-- Bathyraja
                        |     ,----- Raja
                        |     |     ,-- Hypnos
                        |  ,--|  ,----- Torpedo
                        |  |  `--|  ,-- fTitanonarke
                        |  |     `--|  ,-- Narcine
                        |  |        `--|  ,-- fTemera
                        `--|           `----- Narke
                           |     ,-- fPlesiozanobatus
                           |  ,----- Zanobatus
                           |  |  ,-- Hexatrygon
                           `--|  |  ,-- Urobatis
                              `--|  |     ,-- fTethytrygon
                                 |  |  ,----- Neotrygon
                                 `--|  |        ,-- fArechia
                                    |  |     ,----- Urolophus
                                    `--|  ,--|  ,-- fAsterotrygon
                                       |  |  `--|  ,-- Potamotrygon
                                       |  |     `--|  ,-- Plesiobatis
                                       `--|        `----- Urotrygon
                                          |  ,-- fHeliobatis
                                          |  |  ,-- Hypanus
                                          `--|  |  ,-- Gymnura
                                             `--|  |     ,-- fPromyliobatis
                                                `--|  ,----- Myliobatis
                                                   `--|  ,-- Aetobatus
                                                      `--|  ,-- Mobula
                                                         `----- Rhinoptera
 
Tree 1: 
   ,-- fDoliodus
   |  ,-- fCobelodus
   |  |     ,-- fOzarcus
|--|  |  ,--|  ,-- Harriotta
   |  |  |  `----- Chimaera
   `--|  |     ,-- fTribodus
      |  |  ,--|  ,-- fHybodus
      |  |  |  `----- fHamiltonichthys
      |  |  |           ,-- Mustelus
      `--|  |        ,----- Scyliorhinus
         |  |     ,--|  ,-- Heterodontus
         |  |     |  `--|  ,-- Hemiscyllium
         |  |     |     `----- Ginglymostoma
         |  |  ,--|     ,-- Pristiophorus
         `--|  |  |  ,--|  ,-- fPseudorhina
            |  |  |  |  `----- Squatina
            |  |  `--|  ,-- Squalus
            |  |     `--|  ,-- Hexanchus
            |  |        `----- Chlamydoselachus
            |  |        ,-- fApolithabatis
            |  |     ,----- fAellopobatis
            `--|  ,--|  ,-- fKimmerobatis
               |  |  `--|  ,-- fSpathobatis
               |  |     `--|  ,-- fBelemnobatis
               |  |        `----- fAsterodermus
               |  |        ,-- fAsflapristis
               |  |     ,----- fPtychotrygon
               |  |     |     ,-- fIschyrhiza
               |  |  ,--|  ,----- fOnchopristis
               `--|  |  `--|  ,-- fLibanopristis
                  |  |     `----- fSclerorhynchus
                  |  |        ,-- fTethybatis
                  |  |     ,--|  ,-- Platyrhina
                  |  |     |  `--|  ,-- fTingitanius
                  |  |     |     `--|  ,-- Platyrhinoidis
                  |  |  ,--|        `----- fEoplatyrhina
                  |  |  |  |  ,-- fBritobatos
                  `--|  |  |  |     ,-- Aptychotrema
                     |  |  `--|  ,--|  ,-- Zapteryx
                     |  |     |  |  `----- Trygonorrhina
                     |  |     `--|  ,-- Glaucostegus
                     |  |        `--|  ,-- Pseudobatos
                     |  |           `--|  ,-- Rhinobatos
                     |  |              `--|  ,-- fRmaronita
                     |  |                 `--|  ,-- Rhynchobatus
                     `--|                    `--|  ,-- fRlatus
                        |                       `--|  ,-- Rhina
                        |                          `----- Pristis
                        |        ,-- Bathyraja
                        |     ,----- Raja
                        |     |     ,-- Hypnos
                        |  ,--|  ,----- Torpedo
                        |  |  `--|  ,-- fTitanonarke
                        |  |     `--|  ,-- Narcine
                        |  |        `--|  ,-- fTemera
                        `--|           `----- Narke
                           |     ,-- fPlesiozanobatus
                           |  ,----- Zanobatus
                           |  |  ,-- Hexatrygon
                           `--|  |  ,-- Urobatis
                              `--|  |     ,-- fTethytrygon
                                 |  |  ,----- Neotrygon
                                 `--|  |        ,-- fArechia
                                    |  |     ,----- Urolophus
                                    `--|  ,--|  ,-- fAsterotrygon
                                       |  |  `--|  ,-- Potamotrygon
                                       |  |     `--|  ,-- Plesiobatis
                                       `--|        `----- Urotrygon
                                          |  ,-- fHeliobatis
                                          `--|  ,-- Hypanus
                                             `--|  ,-- fPromyliobatis
                                                `--|  ,-- Gymnura
                                                   `--|  ,-- Myliobatis
                                                      `--|  ,-- Aetobatus
                                                         `--|  ,-- Mobula
                                                            `----- Rhinoptera
 
Tree 2: 
   ,-- fDoliodus
   |  ,-- fCobelodus
   |  |     ,-- fOzarcus
|--|  |  ,--|  ,-- Harriotta
   |  |  |  `----- Chimaera
   `--|  |     ,-- fTribodus
      |  |  ,--|  ,-- fHybodus
      |  |  |  `----- fHamiltonichthys
      `--|  |           ,-- Mustelus
         |  |        ,----- Scyliorhinus
         |  |     ,--|  ,-- Heterodontus
         |  |     |  `--|  ,-- Hemiscyllium
         |  |     |     `----- Ginglymostoma
         `--|  ,--|     ,-- Pristiophorus
            |  |  |  ,--|  ,-- fPseudorhina
            |  |  |  |  `----- Squatina
            |  |  `--|  ,-- Squalus
            |  |     `--|  ,-- Hexanchus
            |  |        `----- Chlamydoselachus
            `--|  ,-- fBelemnobatis
               |  |        ,-- fApolithabatis
               |  |     ,----- fAellopobatis
               |  |  ,--|  ,-- fKimmerobatis
               |  |  |  `--|  ,-- fSpathobatis
               |  |  |     `----- fAsterodermus
               `--|  |        ,-- fAsflapristis
                  |  |     ,----- fPtychotrygon
                  |  |     |     ,-- fIschyrhiza
                  |  |  ,--|  ,----- fOnchopristis
                  |  |  |  `--|  ,-- fLibanopristis
                  `--|  |     `----- fSclerorhynchus
                     |  |        ,-- fTethybatis
                     |  |     ,--|  ,-- Platyrhina
                     |  |     |  `--|  ,-- fTingitanius
                     |  |     |     `--|  ,-- Platyrhinoidis
                     |  |  ,--|        `----- fEoplatyrhina
                     |  |  |  |  ,-- fBritobatos
                     `--|  |  |  |     ,-- Aptychotrema
                        |  |  `--|  ,--|  ,-- Zapteryx
                        |  |     |  |  `----- Trygonorrhina
                        |  |     `--|  ,-- Glaucostegus
                        |  |        `--|  ,-- Pseudobatos
                        |  |           `--|  ,-- Rhinobatos
                        |  |              `--|  ,-- fRmaronita
                        |  |                 `--|  ,-- Rhynchobatus
                        `--|                    `--|  ,-- fRlatus
                           |                       `--|  ,-- Rhina
                           |                          `----- Pristis
                           |        ,-- Bathyraja
                           |     ,----- Raja
                           |     |     ,-- Hypnos
                           |  ,--|  ,----- Torpedo
                           |  |  `--|  ,-- fTitanonarke
                           |  |     `--|  ,-- Narcine
                           |  |        `--|  ,-- fTemera
                           `--|           `----- Narke
                              |     ,-- fPlesiozanobatus
                              |  ,----- Zanobatus
                              |  |  ,-- Hexatrygon
                              `--|  |  ,-- Urobatis
                                 `--|  |     ,-- fTethytrygon
                                    |  |  ,----- Neotrygon
                                    `--|  |        ,-- fArechia
                                       |  |     ,----- Urolophus
                                       `--|  ,--|  ,-- fAsterotrygon
                                          |  |  `--|  ,-- Potamotrygon
                                          |  |     `--|  ,-- Plesiobatis
                                          `--|        `----- Urotrygon
                                             |  ,-- fHeliobatis
                                             |  |  ,-- Hypanus
                                             `--|  |  ,-- Gymnura
                                                `--|  |     ,-- fPromyliobatis
                                                   `--|  ,----- Myliobatis
                                                      `--|  ,-- Aetobatus
                                                         `--|  ,-- Mobula
                                                            `----- Rhinoptera
 
Tree 3: 
   ,-- fDoliodus
   |  ,-- fCobelodus
   |  |     ,-- fOzarcus
|--|  |  ,--|  ,-- Harriotta
   |  |  |  `----- Chimaera
   `--|  |     ,-- fTribodus
      |  |  ,--|  ,-- fHybodus
      |  |  |  `----- fHamiltonichthys
      |  |  |           ,-- Mustelus
      `--|  |        ,----- Scyliorhinus
         |  |     ,--|  ,-- Heterodontus
         |  |     |  `--|  ,-- Hemiscyllium
         |  |     |     `----- Ginglymostoma
         |  |  ,--|     ,-- Pristiophorus
         `--|  |  |  ,--|  ,-- fPseudorhina
            |  |  |  |  `----- Squatina
            |  |  `--|  ,-- Squalus
            |  |     `--|  ,-- Hexanchus
            |  |        `----- Chlamydoselachus
            |  |     ,-- fBelemnobatis
            |  |     |     ,-- fApolithabatis
            `--|  ,--|  ,----- fAellopobatis
               |  |  `--|  ,-- fKimmerobatis
               |  |     `--|  ,-- fSpathobatis
               |  |        `----- fAsterodermus
               |  |        ,-- fAsflapristis
               |  |     ,----- fPtychotrygon
               |  |     |     ,-- fIschyrhiza
               |  |  ,--|  ,----- fOnchopristis
               `--|  |  `--|  ,-- fLibanopristis
                  |  |     `----- fSclerorhynchus
                  |  |        ,-- fTethybatis
                  |  |     ,--|  ,-- Platyrhina
                  |  |     |  `--|  ,-- fTingitanius
                  |  |     |     `--|  ,-- Platyrhinoidis
                  |  |  ,--|        `----- fEoplatyrhina
                  |  |  |  |  ,-- fBritobatos
                  `--|  |  |  |     ,-- Aptychotrema
                     |  |  `--|  ,--|  ,-- Zapteryx
                     |  |     |  |  `----- Trygonorrhina
                     |  |     `--|  ,-- Glaucostegus
                     |  |        `--|  ,-- Pseudobatos
                     |  |           `--|  ,-- Rhinobatos
                     |  |              `--|  ,-- fRmaronita
                     |  |                 `--|  ,-- Rhynchobatus
                     `--|                    `--|  ,-- fRlatus
                        |                       `--|  ,-- Rhina
                        |                          `----- Pristis
                        |        ,-- Bathyraja
                        |     ,----- Raja
                        |     |     ,-- Hypnos
                        |  ,--|  ,----- Torpedo
                        |  |  `--|  ,-- fTitanonarke
                        |  |     `--|  ,-- Narcine
                        |  |        `--|  ,-- fTemera
                        `--|           `----- Narke
                           |     ,-- fPlesiozanobatus
                           |  ,----- Zanobatus
                           |  |  ,-- Hexatrygon
                           `--|  |  ,-- Urobatis
                              `--|  |     ,-- fTethytrygon
                                 |  |  ,----- Neotrygon
                                 `--|  |        ,-- fArechia
                                    |  |     ,----- Urolophus
                                    `--|  ,--|  ,-- fAsterotrygon
                                       |  |  `--|  ,-- Potamotrygon
                                       |  |     `--|  ,-- Plesiobatis
                                       `--|        `----- Urotrygon
                                          |  ,-- fHeliobatis
                                          |  |  ,-- Hypanus
                                          `--|  |  ,-- Gymnura
                                             `--|  |     ,-- fPromyliobatis
                                                `--|  ,----- Myliobatis
                                                   `--|  ,-- Aetobatus
                                                      `--|  ,-- Mobula
                                                         `----- Rhinoptera
 
Tree 4: 
   ,-- fDoliodus
   |  ,-- fCobelodus
   |  |     ,-- fOzarcus
|--|  |  ,--|  ,-- Harriotta
   |  |  |  `----- Chimaera
   `--|  |     ,-- fTribodus
      |  |  ,--|  ,-- fHybodus
      |  |  |  `----- fHamiltonichthys
      |  |  |           ,-- Mustelus
      `--|  |        ,----- Scyliorhinus
         |  |     ,--|  ,-- Heterodontus
         |  |     |  `--|  ,-- Hemiscyllium
         |  |     |     `----- Ginglymostoma
         |  |  ,--|  ,-- Pristiophorus
         `--|  |  |  |     ,-- fPseudorhina
            |  |  `--|  ,----- Squatina
            |  |     `--|  ,-- Squalus
            |  |        `--|  ,-- Hexanchus
            |  |           `----- Chlamydoselachus
            |  |        ,-- fApolithabatis
            |  |     ,----- fAellopobatis
            `--|  ,--|  ,-- fKimmerobatis
               |  |  `--|  ,-- fSpathobatis
               |  |     `--|  ,-- fBelemnobatis
               |  |        `----- fAsterodermus
               |  |        ,-- fAsflapristis
               |  |     ,----- fPtychotrygon
               |  |     |     ,-- fIschyrhiza
               |  |  ,--|  ,----- fOnchopristis
               `--|  |  `--|  ,-- fLibanopristis
                  |  |     `----- fSclerorhynchus
                  |  |        ,-- fTethybatis
                  |  |     ,--|  ,-- Platyrhina
                  |  |     |  `--|  ,-- fTingitanius
                  |  |     |     `--|  ,-- Platyrhinoidis
                  |  |  ,--|        `----- fEoplatyrhina
                  |  |  |  |  ,-- fBritobatos
                  `--|  |  |  |     ,-- Aptychotrema
                     |  |  `--|  ,--|  ,-- Zapteryx
                     |  |     |  |  `----- Trygonorrhina
                     |  |     `--|  ,-- Glaucostegus
                     |  |        `--|  ,-- Pseudobatos
                     |  |           `--|  ,-- Rhinobatos
                     |  |              `--|  ,-- fRmaronita
                     |  |                 `--|  ,-- Rhynchobatus
                     `--|                    `--|  ,-- fRlatus
                        |                       `--|  ,-- Rhina
                        |                          `----- Pristis
                        |        ,-- Bathyraja
                        |     ,----- Raja
                        |     |     ,-- Hypnos
                        |  ,--|  ,----- Torpedo
                        |  |  `--|  ,-- fTitanonarke
                        |  |     `--|  ,-- Narcine
                        |  |        `--|  ,-- fTemera
                        `--|           `----- Narke
                           |     ,-- fPlesiozanobatus
                           |  ,----- Zanobatus
                           |  |  ,-- Hexatrygon
                           `--|  |  ,-- Urobatis
                              `--|  |     ,-- fTethytrygon
                                 |  |  ,----- Neotrygon
                                 `--|  |        ,-- fArechia
                                    |  |     ,----- Urolophus
                                    `--|  ,--|  ,-- fAsterotrygon
                                       |  |  `--|  ,-- Potamotrygon
                                       |  |     `--|  ,-- Plesiobatis
                                       `--|        `----- Urotrygon
                                          |  ,-- fHeliobatis
                                          |  |  ,-- Hypanus
                                          `--|  |  ,-- Gymnura
                                             `--|  |     ,-- fPromyliobatis
                                                `--|  ,----- Myliobatis
                                                   `--|  ,-- Aetobatus
                                                      `--|  ,-- Mobula
                                                         `----- Rhinoptera
 
Tree 5: 
   ,-- fDoliodus
   |  ,-- fCobelodus
|--|  |  ,-- fOzarcus
   |  |  |     ,-- Harriotta
   `--|  |  ,----- Chimaera
      |  |  |     ,-- fTribodus
      `--|  |  ,--|  ,-- fHybodus
         |  |  |  `----- fHamiltonichthys
         |  |  |           ,-- Mustelus
         `--|  |        ,----- Scyliorhinus
            |  |     ,--|  ,-- Heterodontus
            |  |     |  `--|  ,-- Hemiscyllium
            |  |     |     `----- Ginglymostoma
            |  |  ,--|     ,-- Pristiophorus
            `--|  |  |  ,--|  ,-- fPseudorhina
               |  |  |  |  `----- Squatina
               |  |  `--|  ,-- Squalus
               |  |     `--|  ,-- Hexanchus
               |  |        `----- Chlamydoselachus
               |  |        ,-- fApolithabatis
               |  |     ,----- fAellopobatis
               `--|  ,--|  ,-- fKimmerobatis
                  |  |  `--|  ,-- fSpathobatis
                  |  |     `--|  ,-- fBelemnobatis
                  |  |        `----- fAsterodermus
                  |  |        ,-- fAsflapristis
                  |  |     ,----- fPtychotrygon
                  |  |     |     ,-- fIschyrhiza
                  |  |  ,--|  ,----- fOnchopristis
                  `--|  |  `--|  ,-- fLibanopristis
                     |  |     `----- fSclerorhynchus
                     |  |        ,-- fTethybatis
                     |  |     ,--|  ,-- Platyrhina
                     |  |     |  `--|  ,-- fTingitanius
                     |  |     |     `--|  ,-- Platyrhinoidis
                     |  |  ,--|        `----- fEoplatyrhina
                     |  |  |  |  ,-- fBritobatos
                     `--|  |  |  |     ,-- Aptychotrema
                        |  |  `--|  ,--|  ,-- Zapteryx
                        |  |     |  |  `----- Trygonorrhina
                        |  |     `--|  ,-- Glaucostegus
                        |  |        `--|  ,-- Pseudobatos
                        |  |           `--|  ,-- Rhinobatos
                        |  |              `--|  ,-- fRmaronita
                        |  |                 `--|  ,-- Rhynchobatus
                        `--|                    `--|  ,-- fRlatus
                           |                       `--|  ,-- Rhina
                           |                          `----- Pristis
                           |        ,-- Bathyraja
                           |     ,----- Raja
                           |     |     ,-- Hypnos
                           |  ,--|  ,----- Torpedo
                           |  |  `--|  ,-- fTitanonarke
                           |  |     `--|  ,-- Narcine
                           |  |        `--|  ,-- fTemera
                           `--|           `----- Narke
                              |     ,-- fPlesiozanobatus
                              |  ,----- Zanobatus
                              |  |  ,-- Hexatrygon
                              `--|  |  ,-- Urobatis
                                 `--|  |     ,-- fTethytrygon
                                    |  |  ,----- Neotrygon
                                    `--|  |        ,-- fArechia
                                       |  |     ,----- Urolophus
                                       `--|  ,--|  ,-- fAsterotrygon
                                          |  |  `--|  ,-- Potamotrygon
                                          |  |     `--|  ,-- Plesiobatis
                                          `--|        `----- Urotrygon
                                             |  ,-- fHeliobatis
                                             |  |  ,-- Hypanus
                                             `--|  |  ,-- Gymnura
                                                `--|  |     ,-- fPromyliobatis
                                                   `--|  ,----- Myliobatis
                                                      `--|  ,-- Aetobatus
                                                         `--|  ,-- Mobula
                                                            `----- Rhinoptera
 
Tree 6: 
   ,-- fDoliodus
   |  ,-- fOzarcus
|--|  |  ,-- fCobelodus
   |  |  |     ,-- Harriotta
   `--|  |  ,----- Chimaera
      |  |  |     ,-- fTribodus
      `--|  |  ,--|  ,-- fHybodus
         |  |  |  `----- fHamiltonichthys
         |  |  |           ,-- Mustelus
         `--|  |        ,----- Scyliorhinus
            |  |     ,--|  ,-- Heterodontus
            |  |     |  `--|  ,-- Hemiscyllium
            |  |     |     `----- Ginglymostoma
            |  |  ,--|     ,-- Pristiophorus
            `--|  |  |  ,--|  ,-- fPseudorhina
               |  |  |  |  `----- Squatina
               |  |  `--|  ,-- Squalus
               |  |     `--|  ,-- Hexanchus
               |  |        `----- Chlamydoselachus
               |  |        ,-- fApolithabatis
               |  |     ,----- fAellopobatis
               `--|  ,--|  ,-- fKimmerobatis
                  |  |  `--|  ,-- fSpathobatis
                  |  |     `--|  ,-- fBelemnobatis
                  |  |        `----- fAsterodermus
                  |  |        ,-- fAsflapristis
                  |  |     ,----- fPtychotrygon
                  |  |     |     ,-- fIschyrhiza
                  |  |  ,--|  ,----- fOnchopristis
                  `--|  |  `--|  ,-- fLibanopristis
                     |  |     `----- fSclerorhynchus
                     |  |        ,-- fTethybatis
                     |  |     ,--|  ,-- Platyrhina
                     |  |     |  `--|  ,-- fTingitanius
                     |  |     |     `--|  ,-- Platyrhinoidis
                     |  |  ,--|        `----- fEoplatyrhina
                     |  |  |  |  ,-- fBritobatos
                     `--|  |  |  |     ,-- Aptychotrema
                        |  |  `--|  ,--|  ,-- Zapteryx
                        |  |     |  |  `----- Trygonorrhina
                        |  |     `--|  ,-- Glaucostegus
                        |  |        `--|  ,-- Pseudobatos
                        |  |           `--|  ,-- Rhinobatos
                        |  |              `--|  ,-- fRmaronita
                        |  |                 `--|  ,-- Rhynchobatus
                        `--|                    `--|  ,-- fRlatus
                           |                       `--|  ,-- Rhina
                           |                          `----- Pristis
                           |        ,-- Bathyraja
                           |     ,----- Raja
                           |     |     ,-- Hypnos
                           |  ,--|  ,----- Torpedo
                           |  |  `--|  ,-- fTitanonarke
                           |  |     `--|  ,-- Narcine
                           |  |        `--|  ,-- fTemera
                           `--|           `----- Narke
                              |     ,-- fPlesiozanobatus
                              |  ,----- Zanobatus
                              |  |  ,-- Hexatrygon
                              `--|  |  ,-- Urobatis
                                 `--|  |     ,-- fTethytrygon
                                    |  |  ,----- Neotrygon
                                    `--|  |        ,-- fArechia
                                       |  |     ,----- Urolophus
                                       `--|  ,--|  ,-- fAsterotrygon
                                          |  |  `--|  ,-- Potamotrygon
                                          |  |     `--|  ,-- Plesiobatis
                                          `--|        `----- Urotrygon
                                             |  ,-- fHeliobatis
                                             `--|  ,-- Hypanus
                                                `--|  ,-- fPromyliobatis
                                                   `--|  ,-- Gymnura
                                                      `--|  ,-- Myliobatis
                                                         `--|  ,-- Aetobatus
                                                            `--|  ,-- Mobula
                                                               `----- Rhinoptera
 
Tree 7: 
   ,-- fDoliodus
   |  ,-- fCobelodus
   |  |     ,-- fOzarcus
|--|  |  ,--|  ,-- Harriotta
   |  |  |  `----- Chimaera
   `--|  |     ,-- fTribodus
      |  |  ,--|  ,-- fHybodus
      |  |  |  `----- fHamiltonichthys
      |  |  |           ,-- Mustelus
      `--|  |        ,----- Scyliorhinus
         |  |     ,--|  ,-- Heterodontus
         |  |     |  `--|  ,-- Hemiscyllium
         |  |     |     `----- Ginglymostoma
         |  |  ,--|  ,-- Pristiophorus
         `--|  |  |  |     ,-- fPseudorhina
            |  |  `--|  ,----- Squatina
            |  |     `--|  ,-- Squalus
            |  |        `--|  ,-- Hexanchus
            |  |           `----- Chlamydoselachus
            |  |        ,-- fApolithabatis
            |  |     ,----- fAellopobatis
            `--|  ,--|  ,-- fKimmerobatis
               |  |  `--|  ,-- fSpathobatis
               |  |     `--|  ,-- fBelemnobatis
               |  |        `----- fAsterodermus
               |  |        ,-- fAsflapristis
               |  |     ,----- fPtychotrygon
               |  |     |     ,-- fIschyrhiza
               |  |  ,--|  ,----- fOnchopristis
               `--|  |  `--|  ,-- fLibanopristis
                  |  |     `----- fSclerorhynchus
                  |  |        ,-- fTethybatis
                  |  |     ,--|  ,-- Platyrhina
                  |  |     |  `--|  ,-- fTingitanius
                  |  |     |     `--|  ,-- Platyrhinoidis
                  |  |  ,--|        `----- fEoplatyrhina
                  |  |  |  |  ,-- fBritobatos
                  `--|  |  |  |     ,-- Aptychotrema
                     |  |  `--|  ,--|  ,-- Zapteryx
                     |  |     |  |  `----- Trygonorrhina
                     |  |     `--|  ,-- Glaucostegus
                     |  |        `--|  ,-- Pseudobatos
                     |  |           `--|  ,-- Rhinobatos
                     |  |              `--|  ,-- fRmaronita
                     |  |                 `--|  ,-- Rhynchobatus
                     `--|                    `--|  ,-- fRlatus
                        |                       `--|  ,-- Rhina
                        |                          `----- Pristis
                        |        ,-- Bathyraja
                        |     ,----- Raja
                        |     |     ,-- Hypnos
                        |  ,--|  ,----- Torpedo
                        |  |  `--|  ,-- fTitanonarke
                        |  |     `--|  ,-- Narcine
                        |  |        `--|  ,-- fTemera
                        `--|           `----- Narke
                           |     ,-- fPlesiozanobatus
                           |  ,----- Zanobatus
                           |  |  ,-- Hexatrygon
                           `--|  |  ,-- Urobatis
                              `--|  |     ,-- fTethytrygon
                                 |  |  ,----- Neotrygon
                                 `--|  |        ,-- fArechia
                                    |  |     ,----- Urolophus
                                    `--|  ,--|  ,-- fAsterotrygon
                                       |  |  `--|  ,-- Potamotrygon
                                       |  |     `--|  ,-- Plesiobatis
                                       `--|        `----- Urotrygon
                                          |  ,-- fHeliobatis
                                          `--|  ,-- Hypanus
                                             `--|  ,-- fPromyliobatis
                                                `--|  ,-- Gymnura
                                                   `--|  ,-- Myliobatis
                                                      `--|  ,-- Aetobatus
                                                         `--|  ,-- Mobula
                                                            `----- Rhinoptera
 
Tree 8: 
   ,-- fDoliodus
   |  ,-- fCobelodus
   |  |     ,-- fOzarcus
|--|  |  ,--|  ,-- Harriotta
   |  |  |  `----- Chimaera
   `--|  |     ,-- fTribodus
      |  |  ,--|  ,-- fHybodus
      |  |  |  `----- fHamiltonichthys
      `--|  |           ,-- Mustelus
         |  |        ,----- Scyliorhinus
         |  |     ,--|  ,-- Heterodontus
         |  |     |  `--|  ,-- Hemiscyllium
         |  |     |     `----- Ginglymostoma
         `--|  ,--|     ,-- Pristiophorus
            |  |  |  ,--|  ,-- fPseudorhina
            |  |  |  |  `----- Squatina
            |  |  `--|  ,-- Squalus
            |  |     `--|  ,-- Hexanchus
            |  |        `----- Chlamydoselachus
            `--|  ,-- fBelemnobatis
               |  |        ,-- fApolithabatis
               |  |     ,----- fAellopobatis
               |  |  ,--|  ,-- fKimmerobatis
               |  |  |  `--|  ,-- fSpathobatis
               |  |  |     `----- fAsterodermus
               `--|  |        ,-- fAsflapristis
                  |  |     ,----- fPtychotrygon
                  |  |     |     ,-- fIschyrhiza
                  |  |  ,--|  ,----- fOnchopristis
                  |  |  |  `--|  ,-- fLibanopristis
                  `--|  |     `----- fSclerorhynchus
                     |  |        ,-- fTethybatis
                     |  |     ,--|  ,-- Platyrhina
                     |  |     |  `--|  ,-- fTingitanius
                     |  |     |     `--|  ,-- Platyrhinoidis
                     |  |  ,--|        `----- fEoplatyrhina
                     |  |  |  |  ,-- fBritobatos
                     `--|  |  |  |     ,-- Aptychotrema
                        |  |  `--|  ,--|  ,-- Zapteryx
                        |  |     |  |  `----- Trygonorrhina
                        |  |     `--|  ,-- Glaucostegus
                        |  |        `--|  ,-- Pseudobatos
                        |  |           `--|  ,-- Rhinobatos
                        |  |              `--|  ,-- fRmaronita
                        |  |                 `--|  ,-- Rhynchobatus
                        `--|                    `--|  ,-- fRlatus
                           |                       `--|  ,-- Rhina
                           |                          `----- Pristis
                           |        ,-- Bathyraja
                           |     ,----- Raja
                           |     |     ,-- Hypnos
                           |  ,--|  ,----- Torpedo
                           |  |  `--|  ,-- fTitanonarke
                           |  |     `--|  ,-- Narcine
                           |  |        `--|  ,-- fTemera
                           `--|           `----- Narke
                              |     ,-- fPlesiozanobatus
                              |  ,----- Zanobatus
                              |  |  ,-- Hexatrygon
                              `--|  |  ,-- Urobatis
                                 `--|  |     ,-- fTethytrygon
                                    |  |  ,----- Neotrygon
                                    `--|  |        ,-- fArechia
                                       |  |     ,----- Urolophus
                                       `--|  ,--|  ,-- fAsterotrygon
                                          |  |  `--|  ,-- Potamotrygon
                                          |  |     `--|  ,-- Plesiobatis
                                          `--|        `----- Urotrygon
                                             |  ,-- fHeliobatis
                                             `--|  ,-- Hypanus
                                                `--|  ,-- fPromyliobatis
                                                   `--|  ,-- Gymnura
                                                      `--|  ,-- Myliobatis
                                                         `--|  ,-- Aetobatus
                                                            `--|  ,-- Mobula
                                                               `----- Rhinoptera
 
Tree 9: 
   ,-- fDoliodus
   |  ,-- fCobelodus
   |  |     ,-- fOzarcus
|--|  |  ,--|  ,-- Harriotta
   |  |  |  `----- Chimaera
   `--|  |     ,-- fTribodus
      |  |  ,--|  ,-- fHybodus
      |  |  |  `----- fHamiltonichthys
      |  |  |           ,-- Mustelus
      `--|  |        ,----- Scyliorhinus
         |  |     ,--|  ,-- Heterodontus
         |  |     |  `--|  ,-- Hemiscyllium
         |  |     |     `----- Ginglymostoma
         |  |  ,--|     ,-- Pristiophorus
         `--|  |  |  ,--|  ,-- fPseudorhina
            |  |  |  |  `----- Squatina
            |  |  `--|  ,-- Squalus
            |  |     `--|  ,-- Hexanchus
            |  |        `----- Chlamydoselachus
            |  |     ,-- fBelemnobatis
            |  |     |     ,-- fApolithabatis
            `--|  ,--|  ,----- fAellopobatis
               |  |  `--|  ,-- fKimmerobatis
               |  |     `--|  ,-- fSpathobatis
               |  |        `----- fAsterodermus
               |  |        ,-- fAsflapristis
               |  |     ,----- fPtychotrygon
               |  |     |     ,-- fIschyrhiza
               |  |  ,--|  ,----- fOnchopristis
               `--|  |  `--|  ,-- fLibanopristis
                  |  |     `----- fSclerorhynchus
                  |  |        ,-- fTethybatis
                  |  |     ,--|  ,-- Platyrhina
                  |  |     |  `--|  ,-- fTingitanius
                  |  |     |     `--|  ,-- Platyrhinoidis
                  |  |  ,--|        `----- fEoplatyrhina
                  |  |  |  |  ,-- fBritobatos
                  `--|  |  |  |     ,-- Aptychotrema
                     |  |  `--|  ,--|  ,-- Zapteryx
                     |  |     |  |  `----- Trygonorrhina
                     |  |     `--|  ,-- Glaucostegus
                     |  |        `--|  ,-- Pseudobatos
                     |  |           `--|  ,-- Rhinobatos
                     |  |              `--|  ,-- fRmaronita
                     |  |                 `--|  ,-- Rhynchobatus
                     `--|                    `--|  ,-- fRlatus
                        |                       `--|  ,-- Rhina
                        |                          `----- Pristis
                        |        ,-- Bathyraja
                        |     ,----- Raja
                        |     |     ,-- Hypnos
                        |  ,--|  ,----- Torpedo
                        |  |  `--|  ,-- fTitanonarke
                        |  |     `--|  ,-- Narcine
                        |  |        `--|  ,-- fTemera
                        `--|           `----- Narke
                           |     ,-- fPlesiozanobatus
                           |  ,----- Zanobatus
                           |  |  ,-- Hexatrygon
                           `--|  |  ,-- Urobatis
                              `--|  |     ,-- fTethytrygon
                                 |  |  ,----- Neotrygon
                                 `--|  |        ,-- fArechia
                                    |  |     ,----- Urolophus
                                    `--|  ,--|  ,-- fAsterotrygon
                                       |  |  `--|  ,-- Potamotrygon
                                       |  |     `--|  ,-- Plesiobatis
                                       `--|        `----- Urotrygon
                                          |  ,-- fHeliobatis
                                          `--|  ,-- Hypanus
                                             `--|  ,-- fPromyliobatis
                                                `--|  ,-- Gymnura
                                                   `--|  ,-- Myliobatis
                                                      `--|  ,-- Aetobatus
                                                         `--|  ,-- Mobula
                                                            `----- Rhinoptera
 
Tree 10: 
   ,-- fDoliodus
   |  ,-- fOzarcus
|--|  |  ,-- fCobelodus
   |  |  |     ,-- Harriotta
   `--|  |  ,----- Chimaera
      |  |  |     ,-- fTribodus
      `--|  |  ,--|  ,-- fHybodus
         |  |  |  `----- fHamiltonichthys
         |  |  |           ,-- Mustelus
         `--|  |        ,----- Scyliorhinus
            |  |     ,--|  ,-- Heterodontus
            |  |     |  `--|  ,-- Hemiscyllium
            |  |     |     `----- Ginglymostoma
            `--|  ,--|     ,-- Pristiophorus
               |  |  |  ,--|  ,-- fPseudorhina
               |  |  |  |  `----- Squatina
               |  |  `--|  ,-- Squalus
               |  |     `--|  ,-- Hexanchus
               |  |        `----- Chlamydoselachus
               `--|  ,-- fBelemnobatis
                  |  |        ,-- fApolithabatis
                  |  |     ,----- fAellopobatis
                  |  |  ,--|  ,-- fKimmerobatis
                  |  |  |  `--|  ,-- fSpathobatis
                  |  |  |     `----- fAsterodermus
                  `--|  |        ,-- fAsflapristis
                     |  |     ,----- fPtychotrygon
                     |  |     |     ,-- fIschyrhiza
                     |  |  ,--|  ,----- fOnchopristis
                     |  |  |  `--|  ,-- fLibanopristis
                     `--|  |     `----- fSclerorhynchus
                        |  |        ,-- fTethybatis
                        |  |     ,--|  ,-- Platyrhina
                        |  |     |  `--|  ,-- fTingitanius
                        |  |     |     `--|  ,-- Platyrhinoidis
                        |  |  ,--|        `----- fEoplatyrhina
                        |  |  |  |  ,-- fBritobatos
                        `--|  |  |  |     ,-- Aptychotrema
                           |  |  `--|  ,--|  ,-- Zapteryx
                           |  |     |  |  `----- Trygonorrhina
                           |  |     `--|  ,-- Glaucostegus
                           |  |        `--|  ,-- Pseudobatos
                           |  |           `--|  ,-- Rhinobatos
                           |  |              `--|  ,-- fRmaronita
                           |  |                 `--|  ,-- Rhynchobatus
                           `--|                    `--|  ,-- fRlatus
                              |                       `--|  ,-- Rhina
                              |                          `----- Pristis
                              |        ,-- Bathyraja
                              |     ,----- Raja
                              |     |     ,-- Hypnos
                              |  ,--|  ,----- Torpedo
                              |  |  `--|  ,-- fTitanonarke
                              |  |     `--|  ,-- Narcine
                              |  |        `--|  ,-- fTemera
                              `--|           `----- Narke
                                 |     ,-- fPlesiozanobatus
                                 |  ,----- Zanobatus
                                 |  |  ,-- Hexatrygon
                                 `--|  |  ,-- Urobatis
                                    `--|  |     ,-- fTethytrygon
                                       |  |  ,----- Neotrygon
                                       `--|  |        ,-- fArechia
                                          |  |     ,----- Urolophus
                                          `--|  ,--|  ,-- fAsterotrygon
                                             |  |  `--|  ,-- Potamotrygon
                                             |  |     `--|  ,-- Plesiobatis
                                             `--|        `----- Urotrygon
                                                |  ,-- fHeliobatis
                                                |  |  ,-- Hypanus
                                                `--|  |  ,-- Gymnura
                                                   `--|  |     ,-- fPromyliobatis
                                                      `--|  ,----- Myliobatis
                                                         `--|  ,-- Aetobatus
                                                            `--|  ,-- Mobula
                                                               `----- Rhinoptera
 
Tree 11: 
   ,-- fDoliodus
   |  ,-- fCobelodus
   |  |     ,-- fOzarcus
|--|  |  ,--|  ,-- Harriotta
   |  |  |  `----- Chimaera
   `--|  |     ,-- fTribodus
      |  |  ,--|  ,-- fHybodus
      |  |  |  `----- fHamiltonichthys
      `--|  |           ,-- Mustelus
         |  |        ,----- Scyliorhinus
         |  |     ,--|  ,-- Heterodontus
         |  |     |  `--|  ,-- Hemiscyllium
         |  |     |     `----- Ginglymostoma
         `--|  ,--|  ,-- Pristiophorus
            |  |  |  |     ,-- fPseudorhina
            |  |  `--|  ,----- Squatina
            |  |     `--|  ,-- Squalus
            |  |        `--|  ,-- Hexanchus
            |  |           `----- Chlamydoselachus
            `--|  ,-- fBelemnobatis
               |  |        ,-- fApolithabatis
               |  |     ,----- fAellopobatis
               |  |  ,--|  ,-- fKimmerobatis
               |  |  |  `--|  ,-- fSpathobatis
               |  |  |     `----- fAsterodermus
               `--|  |        ,-- fAsflapristis
                  |  |     ,----- fPtychotrygon
                  |  |     |     ,-- fIschyrhiza
                  |  |  ,--|  ,----- fOnchopristis
                  |  |  |  `--|  ,-- fLibanopristis
                  `--|  |     `----- fSclerorhynchus
                     |  |        ,-- fTethybatis
                     |  |     ,--|  ,-- Platyrhina
                     |  |     |  `--|  ,-- fTingitanius
                     |  |     |     `--|  ,-- Platyrhinoidis
                     |  |  ,--|        `----- fEoplatyrhina
                     |  |  |  |  ,-- fBritobatos
                     `--|  |  |  |     ,-- Aptychotrema
                        |  |  `--|  ,--|  ,-- Zapteryx
                        |  |     |  |  `----- Trygonorrhina
                        |  |     `--|  ,-- Glaucostegus
                        |  |        `--|  ,-- Pseudobatos
                        |  |           `--|  ,-- Rhinobatos
                        |  |              `--|  ,-- fRmaronita
                        |  |                 `--|  ,-- Rhynchobatus
                        `--|                    `--|  ,-- fRlatus
                           |                       `--|  ,-- Rhina
                           |                          `----- Pristis
                           |        ,-- Bathyraja
                           |     ,----- Raja
                           |     |     ,-- Hypnos
                           |  ,--|  ,----- Torpedo
                           |  |  `--|  ,-- fTitanonarke
                           |  |     `--|  ,-- Narcine
                           |  |        `--|  ,-- fTemera
                           `--|           `----- Narke
                              |     ,-- fPlesiozanobatus
                              |  ,----- Zanobatus
                              |  |  ,-- Hexatrygon
                              `--|  |  ,-- Urobatis
                                 `--|  |     ,-- fTethytrygon
                                    |  |  ,----- Neotrygon
                                    `--|  |        ,-- fArechia
                                       |  |     ,----- Urolophus
                                       `--|  ,--|  ,-- fAsterotrygon
                                          |  |  `--|  ,-- Potamotrygon
                                          |  |     `--|  ,-- Plesiobatis
                                          `--|        `----- Urotrygon
                                             |  ,-- fHeliobatis
                                             |  |  ,-- Hypanus
                                             `--|  |  ,-- Gymnura
                                                `--|  |     ,-- fPromyliobatis
                                                   `--|  ,----- Myliobatis
                                                      `--|  ,-- Aetobatus
                                                         `--|  ,-- Mobula
                                                            `----- Rhinoptera
 
Tree 12: 
   ,-- fDoliodus
   |  ,-- fCobelodus
   |  |     ,-- fOzarcus
|--|  |  ,--|  ,-- Harriotta
   |  |  |  `----- Chimaera
   `--|  |     ,-- fTribodus
      |  |  ,--|  ,-- fHybodus
      |  |  |  `----- fHamiltonichthys
      `--|  |           ,-- Mustelus
         |  |        ,----- Scyliorhinus
         |  |     ,--|  ,-- Heterodontus
         |  |     |  `--|  ,-- Hemiscyllium
         `--|     |     `----- Ginglymostoma
            |  ,--|     ,-- Pristiophorus
            |  |  |  ,--|  ,-- fPseudorhina
            |  |  |  |  `----- Squatina
            |  |  `--|  ,-- Squalus
            |  |     `--|  ,-- Hexanchus
            `--|        `----- Chlamydoselachus
               |  ,-- fBelemnobatis
               |  |  ,-- fKimmerobatis
               |  |  |        ,-- fApolithabatis
               `--|  |     ,----- fAellopobatis
                  |  |  ,--|  ,-- fSpathobatis
                  |  |  |  `----- fAsterodermus
                  `--|  |        ,-- fAsflapristis
                     |  |     ,----- fPtychotrygon
                     |  |     |     ,-- fIschyrhiza
                     |  |  ,--|  ,----- fOnchopristis
                     |  |  |  `--|  ,-- fLibanopristis
                     `--|  |     `----- fSclerorhynchus
                        |  |        ,-- fTethybatis
                        |  |     ,--|  ,-- Platyrhina
                        |  |     |  `--|  ,-- fTingitanius
                        |  |     |     `--|  ,-- Platyrhinoidis
                        |  |  ,--|        `----- fEoplatyrhina
                        |  |  |  |  ,-- fBritobatos
                        `--|  |  |  |     ,-- Aptychotrema
                           |  |  `--|  ,--|  ,-- Zapteryx
                           |  |     |  |  `----- Trygonorrhina
                           |  |     `--|  ,-- Glaucostegus
                           |  |        `--|  ,-- Pseudobatos
                           |  |           `--|  ,-- Rhinobatos
                           |  |              `--|  ,-- fRmaronita
                           |  |                 `--|  ,-- Rhynchobatus
                           `--|                    `--|  ,-- fRlatus
                              |                       `--|  ,-- Rhina
                              |                          `----- Pristis
                              |        ,-- Bathyraja
                              |     ,----- Raja
                              |     |     ,-- Hypnos
                              |  ,--|  ,----- Torpedo
                              |  |  `--|  ,-- fTitanonarke
                              |  |     `--|  ,-- Narcine
                              |  |        `--|  ,-- fTemera
                              `--|           `----- Narke
                                 |     ,-- fPlesiozanobatus
                                 |  ,----- Zanobatus
                                 |  |  ,-- Hexatrygon
                                 `--|  |  ,-- Urobatis
                                    `--|  |     ,-- fTethytrygon
                                       |  |  ,----- Neotrygon
                                       `--|  |        ,-- fArechia
                                          |  |     ,----- Urolophus
                                          `--|  ,--|  ,-- fAsterotrygon
                                             |  |  `--|  ,-- Potamotrygon
                                             |  |     `--|  ,-- Plesiobatis
                                             `--|        `----- Urotrygon
                                                |  ,-- fHeliobatis
                                                |  |  ,-- Hypanus
                                                `--|  |  ,-- Gymnura
                                                   `--|  |     ,-- fPromyliobatis
                                                      `--|  ,----- Myliobatis
                                                         `--|  ,-- Aetobatus
                                                            `--|  ,-- Mobula
                                                               `----- Rhinoptera
 
Tree 13: 
   ,-- fDoliodus
   |  ,-- fCobelodus
   |  |     ,-- fOzarcus
|--|  |  ,--|  ,-- Harriotta
   |  |  |  `----- Chimaera
   `--|  |     ,-- fTribodus
      |  |  ,--|  ,-- fHybodus
      |  |  |  `----- fHamiltonichthys
      `--|  |           ,-- Mustelus
         |  |        ,----- Scyliorhinus
         |  |     ,--|  ,-- Heterodontus
         |  |     |  `--|  ,-- Hemiscyllium
         |  |     |     `----- Ginglymostoma
         `--|  ,--|     ,-- Pristiophorus
            |  |  |  ,--|  ,-- fPseudorhina
            |  |  |  |  `----- Squatina
            |  |  `--|  ,-- Squalus
            |  |     `--|  ,-- Hexanchus
            |  |        `----- Chlamydoselachus
            `--|  ,-- fBelemnobatis
               |  |     ,-- fKimmerobatis
               |  |     |     ,-- fApolithabatis
               |  |  ,--|  ,----- fAellopobatis
               |  |  |  `--|  ,-- fSpathobatis
               |  |  |     `----- fAsterodermus
               `--|  |        ,-- fAsflapristis
                  |  |     ,----- fPtychotrygon
                  |  |     |     ,-- fIschyrhiza
                  |  |  ,--|  ,----- fOnchopristis
                  |  |  |  `--|  ,-- fLibanopristis
                  `--|  |     `----- fSclerorhynchus
                     |  |        ,-- fTethybatis
                     |  |     ,--|  ,-- Platyrhina
                     |  |     |  `--|  ,-- fTingitanius
                     |  |     |     `--|  ,-- Platyrhinoidis
                     |  |  ,--|        `----- fEoplatyrhina
                     |  |  |  |  ,-- fBritobatos
                     `--|  |  |  |     ,-- Aptychotrema
                        |  |  `--|  ,--|  ,-- Zapteryx
                        |  |     |  |  `----- Trygonorrhina
                        |  |     `--|  ,-- Glaucostegus
                        |  |        `--|  ,-- Pseudobatos
                        |  |           `--|  ,-- Rhinobatos
                        |  |              `--|  ,-- fRmaronita
                        |  |                 `--|  ,-- Rhynchobatus
                        `--|                    `--|  ,-- fRlatus
                           |                       `--|  ,-- Rhina
                           |                          `----- Pristis
                           |        ,-- Bathyraja
                           |     ,----- Raja
                           |     |     ,-- Hypnos
                           |  ,--|  ,----- Torpedo
                           |  |  `--|  ,-- fTitanonarke
                           |  |     `--|  ,-- Narcine
                           |  |        `--|  ,-- fTemera
                           `--|           `----- Narke
                              |     ,-- fPlesiozanobatus
                              |  ,----- Zanobatus
                              |  |  ,-- Hexatrygon
                              `--|  |  ,-- Urobatis
                                 `--|  |     ,-- fTethytrygon
                                    |  |  ,----- Neotrygon
                                    `--|  |        ,-- fArechia
                                       |  |     ,----- Urolophus
                                       `--|  ,--|  ,-- fAsterotrygon
                                          |  |  `--|  ,-- Potamotrygon
                                          |  |     `--|  ,-- Plesiobatis
                                          `--|        `----- Urotrygon
                                             |  ,-- fHeliobatis
                                             |  |  ,-- Hypanus
                                             `--|  |  ,-- Gymnura
                                                `--|  |     ,-- fPromyliobatis
                                                   `--|  ,----- Myliobatis
                                                      `--|  ,-- Aetobatus
                                                         `--|  ,-- Mobula
                                                            `----- Rhinoptera
 
Tree 14: 
   ,-- fDoliodus
   |  ,-- fOzarcus
|--|  |  ,-- fCobelodus
   |  |  |     ,-- Harriotta
   `--|  |  ,----- Chimaera
      |  |  |     ,-- fTribodus
      `--|  |  ,--|  ,-- fHybodus
         |  |  |  `----- fHamiltonichthys
         |  |  |           ,-- Mustelus
         `--|  |        ,----- Scyliorhinus
            |  |     ,--|  ,-- Heterodontus
            |  |     |  `--|  ,-- Hemiscyllium
            |  |     |     `----- Ginglymostoma
            |  |  ,--|     ,-- Pristiophorus
            `--|  |  |  ,--|  ,-- fPseudorhina
               |  |  |  |  `----- Squatina
               |  |  `--|  ,-- Squalus
               |  |     `--|  ,-- Hexanchus
               |  |        `----- Chlamydoselachus
               |  |     ,-- fBelemnobatis
               |  |     |     ,-- fApolithabatis
               `--|  ,--|  ,----- fAellopobatis
                  |  |  `--|  ,-- fKimmerobatis
                  |  |     `--|  ,-- fSpathobatis
                  |  |        `----- fAsterodermus
                  |  |        ,-- fAsflapristis
                  |  |     ,----- fPtychotrygon
                  |  |     |     ,-- fIschyrhiza
                  |  |  ,--|  ,----- fOnchopristis
                  `--|  |  `--|  ,-- fLibanopristis
                     |  |     `----- fSclerorhynchus
                     |  |        ,-- fTethybatis
                     |  |     ,--|  ,-- Platyrhina
                     |  |     |  `--|  ,-- fTingitanius
                     |  |     |     `--|  ,-- Platyrhinoidis
                     |  |  ,--|        `----- fEoplatyrhina
                     |  |  |  |  ,-- fBritobatos
                     `--|  |  |  |     ,-- Aptychotrema
                        |  |  `--|  ,--|  ,-- Zapteryx
                        |  |     |  |  `----- Trygonorrhina
                        |  |     `--|  ,-- Glaucostegus
                        |  |        `--|  ,-- Pseudobatos
                        |  |           `--|  ,-- Rhinobatos
                        |  |              `--|  ,-- fRmaronita
                        |  |                 `--|  ,-- Rhynchobatus
                        `--|                    `--|  ,-- fRlatus
                           |                       `--|  ,-- Rhina
                           |                          `----- Pristis
                           |        ,-- Bathyraja
                           |     ,----- Raja
                           |     |     ,-- Hypnos
                           |  ,--|  ,----- Torpedo
                           |  |  `--|  ,-- fTitanonarke
                           |  |     `--|  ,-- Narcine
                           |  |        `--|  ,-- fTemera
                           `--|           `----- Narke
                              |     ,-- fPlesiozanobatus
                              |  ,----- Zanobatus
                              |  |  ,-- Hexatrygon
                              `--|  |  ,-- Urobatis
                                 `--|  |     ,-- fTethytrygon
                                    |  |  ,----- Neotrygon
                                    `--|  |        ,-- fArechia
                                       |  |     ,----- Urolophus
                                       `--|  ,--|  ,-- fAsterotrygon
                                          |  |  `--|  ,-- Potamotrygon
                                          |  |     `--|  ,-- Plesiobatis
                                          `--|        `----- Urotrygon
                                             |  ,-- fHeliobatis
                                             |  |  ,-- Hypanus
                                             `--|  |  ,-- Gymnura
                                                `--|  |     ,-- fPromyliobatis
                                                   `--|  ,----- Myliobatis
                                                      `--|  ,-- Aetobatus
                                                         `--|  ,-- Mobula
                                                            `----- Rhinoptera
 
Tree 15: 
   ,-- fDoliodus
   |  ,-- fCobelodus
   |  |     ,-- fOzarcus
|--|  |  ,--|  ,-- Harriotta
   |  |  |  `----- Chimaera
   `--|  |     ,-- fTribodus
      |  |  ,--|  ,-- fHybodus
      |  |  |  `----- fHamiltonichthys
      |  |  |           ,-- Mustelus
      `--|  |        ,----- Scyliorhinus
         |  |     ,--|  ,-- Heterodontus
         |  |     |  `--|  ,-- Hemiscyllium
         |  |     |     `----- Ginglymostoma
         |  |  ,--|  ,-- Pristiophorus
         `--|  |  |  |     ,-- fPseudorhina
            |  |  `--|  ,----- Squatina
            |  |     `--|  ,-- Squalus
            |  |        `--|  ,-- Hexanchus
            |  |           `----- Chlamydoselachus
            |  |     ,-- fBelemnobatis
            |  |     |     ,-- fApolithabatis
            `--|  ,--|  ,----- fAellopobatis
               |  |  `--|  ,-- fKimmerobatis
               |  |     `--|  ,-- fSpathobatis
               |  |        `----- fAsterodermus
               |  |        ,-- fAsflapristis
               |  |     ,----- fPtychotrygon
               |  |     |     ,-- fIschyrhiza
               |  |  ,--|  ,----- fOnchopristis
               `--|  |  `--|  ,-- fLibanopristis
                  |  |     `----- fSclerorhynchus
                  |  |        ,-- fTethybatis
                  |  |     ,--|  ,-- Platyrhina
                  |  |     |  `--|  ,-- fTingitanius
                  |  |     |     `--|  ,-- Platyrhinoidis
                  |  |  ,--|        `----- fEoplatyrhina
                  |  |  |  |  ,-- fBritobatos
                  `--|  |  |  |     ,-- Aptychotrema
                     |  |  `--|  ,--|  ,-- Zapteryx
                     |  |     |  |  `----- Trygonorrhina
                     |  |     `--|  ,-- Glaucostegus
                     |  |        `--|  ,-- Pseudobatos
                     |  |           `--|  ,-- Rhinobatos
                     |  |              `--|  ,-- fRmaronita
                     |  |                 `--|  ,-- Rhynchobatus
                     `--|                    `--|  ,-- fRlatus
                        |                       `--|  ,-- Rhina
                        |                          `----- Pristis
                        |        ,-- Bathyraja
                        |     ,----- Raja
                        |     |     ,-- Hypnos
                        |  ,--|  ,----- Torpedo
                        |  |  `--|  ,-- fTitanonarke
                        |  |     `--|  ,-- Narcine
                        |  |        `--|  ,-- fTemera
                        `--|           `----- Narke
                           |     ,-- fPlesiozanobatus
                           |  ,----- Zanobatus
                           |  |  ,-- Hexatrygon
                           `--|  |  ,-- Urobatis
                              `--|  |     ,-- fTethytrygon
                                 |  |  ,----- Neotrygon
                                 `--|  |        ,-- fArechia
                                    |  |     ,----- Urolophus
                                    `--|  ,--|  ,-- fAsterotrygon
                                       |  |  `--|  ,-- Potamotrygon
                                       |  |     `--|  ,-- Plesiobatis
                                       `--|        `----- Urotrygon
                                          |  ,-- fHeliobatis
                                          |  |  ,-- Hypanus
                                          `--|  |  ,-- Gymnura
                                             `--|  |     ,-- fPromyliobatis
                                                `--|  ,----- Myliobatis
                                                   `--|  ,-- Aetobatus
                                                      `--|  ,-- Mobula
                                                         `----- Rhinoptera
 
Tree 16: 
   ,-- fDoliodus
   |  ,-- fCobelodus
   |  |     ,-- fOzarcus
|--|  |  ,--|  ,-- Harriotta
   |  |  |  `----- Chimaera
   `--|  |     ,-- fTribodus
      |  |  ,--|  ,-- fHybodus
      |  |  |  `----- fHamiltonichthys
      |  |  |           ,-- Mustelus
      `--|  |        ,----- Scyliorhinus
         |  |     ,--|  ,-- Heterodontus
         |  |     |  `--|  ,-- Hemiscyllium
         |  |     |     `----- Ginglymostoma
         |  |  ,--|     ,-- Pristiophorus
         `--|  |  |  ,--|  ,-- fPseudorhina
            |  |  |  |  `----- Squatina
            |  |  `--|  ,-- Squalus
            |  |     `--|  ,-- Hexanchus
            |  |        `----- Chlamydoselachus
            |  |     ,-- fKimmerobatis
            |  |     |  ,-- fBelemnobatis
            `--|  ,--|  |     ,-- fApolithabatis
               |  |  `--|  ,----- fAellopobatis
               |  |     `--|  ,-- fSpathobatis
               |  |        `----- fAsterodermus
               |  |        ,-- fAsflapristis
               |  |     ,----- fPtychotrygon
               |  |     |     ,-- fIschyrhiza
               |  |  ,--|  ,----- fOnchopristis
               `--|  |  `--|  ,-- fLibanopristis
                  |  |     `----- fSclerorhynchus
                  |  |        ,-- fTethybatis
                  |  |     ,--|  ,-- Platyrhina
                  |  |     |  `--|  ,-- fTingitanius
                  |  |     |     `--|  ,-- Platyrhinoidis
                  |  |  ,--|        `----- fEoplatyrhina
                  |  |  |  |  ,-- fBritobatos
                  `--|  |  |  |     ,-- Aptychotrema
                     |  |  `--|  ,--|  ,-- Zapteryx
                     |  |     |  |  `----- Trygonorrhina
                     |  |     `--|  ,-- Glaucostegus
                     |  |        `--|  ,-- Pseudobatos
                     |  |           `--|  ,-- Rhinobatos
                     |  |              `--|  ,-- fRmaronita
                     |  |                 `--|  ,-- Rhynchobatus
                     `--|                    `--|  ,-- fRlatus
                        |                       `--|  ,-- Rhina
                        |                          `----- Pristis
                        |        ,-- Bathyraja
                        |     ,----- Raja
                        |     |     ,-- Hypnos
                        |  ,--|  ,----- Torpedo
                        |  |  `--|  ,-- fTitanonarke
                        |  |     `--|  ,-- Narcine
                        |  |        `--|  ,-- fTemera
                        `--|           `----- Narke
                           |     ,-- fPlesiozanobatus
                           |  ,----- Zanobatus
                           |  |  ,-- Hexatrygon
                           `--|  |  ,-- Urobatis
                              `--|  |     ,-- fTethytrygon
                                 |  |  ,----- Neotrygon
                                 `--|  |        ,-- fArechia
                                    |  |     ,----- Urolophus
                                    `--|  ,--|  ,-- fAsterotrygon
                                       |  |  `--|  ,-- Potamotrygon
                                       |  |     `--|  ,-- Plesiobatis
                                       `--|        `----- Urotrygon
                                          |  ,-- fHeliobatis
                                          |  |  ,-- Hypanus
                                          `--|  |  ,-- Gymnura
                                             `--|  |     ,-- fPromyliobatis
                                                `--|  ,----- Myliobatis
                                                   `--|  ,-- Aetobatus
                                                      `--|  ,-- Mobula
                                                         `----- Rhinoptera
 
Tree 17: 
   ,-- fDoliodus
   |  ,-- fCobelodus
   |  |     ,-- fOzarcus
|--|  |  ,--|  ,-- Harriotta
   |  |  |  `----- Chimaera
   `--|  |     ,-- fTribodus
      |  |  ,--|  ,-- fHybodus
      |  |  |  `----- fHamiltonichthys
      |  |  |           ,-- Mustelus
      `--|  |        ,----- Scyliorhinus
         |  |     ,--|  ,-- Heterodontus
         |  |     |  `--|  ,-- Hemiscyllium
         |  |     |     `----- Ginglymostoma
         |  |  ,--|     ,-- Pristiophorus
         `--|  |  |  ,--|  ,-- fPseudorhina
            |  |  |  |  `----- Squatina
            |  |  `--|  ,-- Squalus
            |  |     `--|  ,-- Hexanchus
            |  |        `----- Chlamydoselachus
            |  |     ,-- fBelemnobatis
            |  |     |  ,-- fKimmerobatis
            `--|  ,--|  |     ,-- fApolithabatis
               |  |  `--|  ,----- fAellopobatis
               |  |     `--|  ,-- fSpathobatis
               |  |        `----- fAsterodermus
               |  |        ,-- fAsflapristis
               |  |     ,----- fPtychotrygon
               |  |     |     ,-- fIschyrhiza
               |  |  ,--|  ,----- fOnchopristis
               `--|  |  `--|  ,-- fLibanopristis
                  |  |     `----- fSclerorhynchus
                  |  |        ,-- fTethybatis
                  |  |     ,--|  ,-- Platyrhina
                  |  |     |  `--|  ,-- fTingitanius
                  |  |     |     `--|  ,-- Platyrhinoidis
                  |  |  ,--|        `----- fEoplatyrhina
                  |  |  |  |  ,-- fBritobatos
                  `--|  |  |  |     ,-- Aptychotrema
                     |  |  `--|  ,--|  ,-- Zapteryx
                     |  |     |  |  `----- Trygonorrhina
                     |  |     `--|  ,-- Glaucostegus
                     |  |        `--|  ,-- Pseudobatos
                     |  |           `--|  ,-- Rhinobatos
                     |  |              `--|  ,-- fRmaronita
                     |  |                 `--|  ,-- Rhynchobatus
                     `--|                    `--|  ,-- fRlatus
                        |                       `--|  ,-- Rhina
                        |                          `----- Pristis
                        |        ,-- Bathyraja
                        |     ,----- Raja
                        |     |     ,-- Hypnos
                        |  ,--|  ,----- Torpedo
                        |  |  `--|  ,-- fTitanonarke
                        |  |     `--|  ,-- Narcine
                        |  |        `--|  ,-- fTemera
                        `--|           `----- Narke
                           |     ,-- fPlesiozanobatus
                           |  ,----- Zanobatus
                           |  |  ,-- Hexatrygon
                           `--|  |  ,-- Urobatis
                              `--|  |     ,-- fTethytrygon
                                 |  |  ,----- Neotrygon
                                 `--|  |        ,-- fArechia
                                    |  |     ,----- Urolophus
                                    `--|  ,--|  ,-- fAsterotrygon
                                       |  |  `--|  ,-- Potamotrygon
                                       |  |     `--|  ,-- Plesiobatis
                                       `--|        `----- Urotrygon
                                          |  ,-- fHeliobatis
                                          |  |  ,-- Hypanus
                                          `--|  |  ,-- Gymnura
                                             `--|  |     ,-- fPromyliobatis
                                                `--|  ,----- Myliobatis
                                                   `--|  ,-- Aetobatus
                                                      `--|  ,-- Mobula
                                                         `----- Rhinoptera
 
Tree 18: 
   ,-- fDoliodus
   |  ,-- fCobelodus
   |  |     ,-- fOzarcus
|--|  |  ,--|  ,-- Harriotta
   |  |  |  `----- Chimaera
   `--|  |     ,-- fTribodus
      |  |  ,--|  ,-- fHybodus
      |  |  |  `----- fHamiltonichthys
      |  |  |           ,-- Mustelus
      `--|  |        ,----- Scyliorhinus
         |  |     ,--|  ,-- Heterodontus
         |  |     |  `--|  ,-- Hemiscyllium
         |  |     |     `----- Ginglymostoma
         |  |  ,--|     ,-- Pristiophorus
         `--|  |  |  ,--|  ,-- fPseudorhina
            |  |  |  |  `----- Squatina
            |  |  `--|  ,-- Squalus
            |  |     `--|  ,-- Hexanchus
            |  |        `----- Chlamydoselachus
            |  |        ,-- fKimmerobatis
            |  |     ,----- fBelemnobatis
            |  |     |     ,-- fApolithabatis
            `--|  ,--|  ,----- fAellopobatis
               |  |  `--|  ,-- fSpathobatis
               |  |     `----- fAsterodermus
               |  |        ,-- fAsflapristis
               |  |     ,----- fPtychotrygon
               |  |     |     ,-- fIschyrhiza
               |  |  ,--|  ,----- fOnchopristis
               |  |  |  `--|  ,-- fLibanopristis
               `--|  |     `----- fSclerorhynchus
                  |  |        ,-- fTethybatis
                  |  |     ,--|  ,-- Platyrhina
                  |  |     |  `--|  ,-- fTingitanius
                  |  |     |     `--|  ,-- Platyrhinoidis
                  |  |  ,--|        `----- fEoplatyrhina
                  |  |  |  |  ,-- fBritobatos
                  `--|  |  |  |     ,-- Aptychotrema
                     |  |  `--|  ,--|  ,-- Zapteryx
                     |  |     |  |  `----- Trygonorrhina
                     |  |     `--|  ,-- Glaucostegus
                     |  |        `--|  ,-- Pseudobatos
                     |  |           `--|  ,-- Rhinobatos
                     |  |              `--|  ,-- fRmaronita
                     |  |                 `--|  ,-- Rhynchobatus
                     `--|                    `--|  ,-- fRlatus
                        |                       `--|  ,-- Rhina
                        |                          `----- Pristis
                        |        ,-- Bathyraja
                        |     ,----- Raja
                        |     |     ,-- Hypnos
                        |  ,--|  ,----- Torpedo
                        |  |  `--|  ,-- fTitanonarke
                        |  |     `--|  ,-- Narcine
                        |  |        `--|  ,-- fTemera
                        `--|           `----- Narke
                           |     ,-- fPlesiozanobatus
                           |  ,----- Zanobatus
                           |  |  ,-- Hexatrygon
                           `--|  |  ,-- Urobatis
                              `--|  |     ,-- fTethytrygon
                                 |  |  ,----- Neotrygon
                                 `--|  |        ,-- fArechia
                                    |  |     ,----- Urolophus
                                    `--|  ,--|  ,-- fAsterotrygon
                                       |  |  `--|  ,-- Potamotrygon
                                       |  |     `--|  ,-- Plesiobatis
                                       `--|        `----- Urotrygon
                                          |  ,-- fHeliobatis
                                          |  |  ,-- Hypanus
                                          `--|  |  ,-- Gymnura
                                             `--|  |     ,-- fPromyliobatis
                                                `--|  ,----- Myliobatis
                                                   `--|  ,-- Aetobatus
                                                      `--|  ,-- Mobula
                                                         `----- Rhinoptera
 
Tree 19: 
   ,-- fDoliodus
   |  ,-- fCobelodus
   |  |     ,-- fOzarcus
|--|  |  ,--|  ,-- Harriotta
   |  |  |  `----- Chimaera
   `--|  |     ,-- fTribodus
      |  |  ,--|  ,-- fHybodus
      |  |  |  `----- fHamiltonichthys
      |  |  |           ,-- Mustelus
      `--|  |        ,----- Scyliorhinus
         |  |     ,--|  ,-- Heterodontus
         |  |     |  `--|  ,-- Hemiscyllium
         |  |     |     `----- Ginglymostoma
         |  |  ,--|     ,-- Pristiophorus
         `--|  |  |  ,--|  ,-- fPseudorhina
            |  |  |  |  `----- Squatina
            |  |  `--|  ,-- Squalus
            |  |     `--|  ,-- Hexanchus
            |  |        `----- Chlamydoselachus
            |  |     ,-- fBelemnobatis
            |  |     |     ,-- fSpathobatis
            `--|  ,--|  ,----- fAsterodermus
               |  |  `--|  ,-- fKimmerobatis
               |  |     `--|  ,-- fApolithabatis
               |  |        `----- fAellopobatis
               |  |        ,-- fAsflapristis
               |  |     ,----- fPtychotrygon
               |  |     |     ,-- fIschyrhiza
               |  |  ,--|  ,----- fOnchopristis
               `--|  |  `--|  ,-- fLibanopristis
                  |  |     `----- fSclerorhynchus
                  |  |        ,-- fTethybatis
                  |  |     ,--|  ,-- Platyrhina
                  |  |     |  `--|  ,-- fTingitanius
                  |  |     |     `--|  ,-- Platyrhinoidis
                  |  |  ,--|        `----- fEoplatyrhina
                  |  |  |  |  ,-- fBritobatos
                  `--|  |  |  |     ,-- Aptychotrema
                     |  |  `--|  ,--|  ,-- Zapteryx
                     |  |     |  |  `----- Trygonorrhina
                     |  |     `--|  ,-- Glaucostegus
                     |  |        `--|  ,-- Pseudobatos
                     |  |           `--|  ,-- Rhinobatos
                     |  |              `--|  ,-- fRmaronita
                     |  |                 `--|  ,-- Rhynchobatus
                     `--|                    `--|  ,-- fRlatus
                        |                       `--|  ,-- Rhina
                        |                          `----- Pristis
                        |        ,-- Bathyraja
                        |     ,----- Raja
                        |     |     ,-- Hypnos
                        |  ,--|  ,----- Torpedo
                        |  |  `--|  ,-- fTitanonarke
                        |  |     `--|  ,-- Narcine
                        |  |        `--|  ,-- fTemera
                        `--|           `----- Narke
                           |     ,-- fPlesiozanobatus
                           |  ,----- Zanobatus
                           |  |  ,-- Hexatrygon
                           `--|  |  ,-- Urobatis
                              `--|  |     ,-- fTethytrygon
                                 |  |  ,----- Neotrygon
                                 `--|  |        ,-- fArechia
                                    |  |     ,----- Urolophus
                                    `--|  ,--|  ,-- fAsterotrygon
                                       |  |  `--|  ,-- Potamotrygon
                                       |  |     `--|  ,-- Plesiobatis
                                       `--|        `----- Urotrygon
                                          |  ,-- fHeliobatis
                                          |  |  ,-- Hypanus
                                          `--|  |  ,-- Gymnura
                                             `--|  |     ,-- fPromyliobatis
                                                `--|  ,----- Myliobatis
                                                   `--|  ,-- Aetobatus
                                                      `--|  ,-- Mobula
                                                         `----- Rhinoptera
 
Tree 20: 
   ,-- fDoliodus
   |  ,-- fOzarcus
|--|  |  ,-- fCobelodus
   |  |  |     ,-- Harriotta
   `--|  |  ,----- Chimaera
      |  |  |     ,-- fTribodus
      `--|  |  ,--|  ,-- fHybodus
         |  |  |  `----- fHamiltonichthys
         |  |  |           ,-- Mustelus
         `--|  |        ,----- Scyliorhinus
            |  |     ,--|  ,-- Heterodontus
            |  |     |  `--|  ,-- Hemiscyllium
            |  |     |     `----- Ginglymostoma
            |  |  ,--|  ,-- Pristiophorus
            `--|  |  |  |     ,-- fPseudorhina
               |  |  `--|  ,----- Squatina
               |  |     `--|  ,-- Squalus
               |  |        `--|  ,-- Hexanchus
               |  |           `----- Chlamydoselachus
               |  |        ,-- fApolithabatis
               |  |     ,----- fAellopobatis
               `--|  ,--|  ,-- fKimmerobatis
                  |  |  `--|  ,-- fSpathobatis
                  |  |     `--|  ,-- fBelemnobatis
                  |  |        `----- fAsterodermus
                  |  |        ,-- fAsflapristis
                  |  |     ,----- fPtychotrygon
                  |  |     |     ,-- fIschyrhiza
                  |  |  ,--|  ,----- fOnchopristis
                  `--|  |  `--|  ,-- fLibanopristis
                     |  |     `----- fSclerorhynchus
                     |  |        ,-- fTethybatis
                     |  |     ,--|  ,-- Platyrhina
                     |  |     |  `--|  ,-- fTingitanius
                     |  |     |     `--|  ,-- Platyrhinoidis
                     |  |  ,--|        `----- fEoplatyrhina
                     |  |  |  |  ,-- fBritobatos
                     `--|  |  |  |     ,-- Aptychotrema
                        |  |  `--|  ,--|  ,-- Zapteryx
                        |  |     |  |  `----- Trygonorrhina
                        |  |     `--|  ,-- Glaucostegus
                        |  |        `--|  ,-- Pseudobatos
                        |  |           `--|  ,-- Rhinobatos
                        |  |              `--|  ,-- fRmaronita
                        |  |                 `--|  ,-- Rhynchobatus
                        `--|                    `--|  ,-- fRlatus
                           |                       `--|  ,-- Rhina
                           |                          `----- Pristis
                           |        ,-- Bathyraja
                           |     ,----- Raja
                           |     |     ,-- Hypnos
                           |  ,--|  ,----- Torpedo
                           |  |  `--|  ,-- fTitanonarke
                           |  |     `--|  ,-- Narcine
                           |  |        `--|  ,-- fTemera
                           `--|           `----- Narke
                              |     ,-- fPlesiozanobatus
                              |  ,----- Zanobatus
                              |  |  ,-- Hexatrygon
                              `--|  |  ,-- Urobatis
                                 `--|  |     ,-- fTethytrygon
                                    |  |  ,----- Neotrygon
                                    `--|  |        ,-- fArechia
                                       |  |     ,----- Urolophus
                                       `--|  ,--|  ,-- fAsterotrygon
                                          |  |  `--|  ,-- Potamotrygon
                                          |  |     `--|  ,-- Plesiobatis
                                          `--|        `----- Urotrygon
                                             |  ,-- fHeliobatis
                                             |  |  ,-- Hypanus
                                             `--|  |  ,-- Gymnura
                                                `--|  |     ,-- fPromyliobatis
                                                   `--|  ,----- Myliobatis
                                                      `--|  ,-- Aetobatus
                                                         `--|  ,-- Mobula
                                                            `----- Rhinoptera
 
Tree 21: 
   ,-- fDoliodus
   |  ,-- fOzarcus
|--|  |  ,-- fCobelodus
   |  |  |     ,-- Harriotta
   `--|  |  ,----- Chimaera
      |  |  |     ,-- fTribodus
      `--|  |  ,--|  ,-- fHybodus
         |  |  |  `----- fHamiltonichthys
         |  |  |           ,-- Mustelus
         `--|  |        ,----- Scyliorhinus
            |  |     ,--|  ,-- Heterodontus
            |  |     |  `--|  ,-- Hemiscyllium
            |  |     |     `----- Ginglymostoma
            |  |  ,--|  ,-- Pristiophorus
            `--|  |  |  |     ,-- fPseudorhina
               |  |  `--|  ,----- Squatina
               |  |     `--|  ,-- Squalus
               |  |        `--|  ,-- Hexanchus
               |  |           `----- Chlamydoselachus
               |  |        ,-- fApolithabatis
               |  |     ,----- fAellopobatis
               `--|  ,--|  ,-- fKimmerobatis
                  |  |  `--|  ,-- fSpathobatis
                  |  |     `--|  ,-- fBelemnobatis
                  |  |        `----- fAsterodermus
                  |  |        ,-- fAsflapristis
                  |  |     ,----- fPtychotrygon
                  |  |     |     ,-- fIschyrhiza
                  |  |  ,--|  ,----- fOnchopristis
                  `--|  |  `--|  ,-- fLibanopristis
                     |  |     `----- fSclerorhynchus
                     |  |        ,-- fTethybatis
                     |  |     ,--|  ,-- Platyrhina
                     |  |     |  `--|  ,-- fTingitanius
                     |  |     |     `--|  ,-- Platyrhinoidis
                     |  |  ,--|        `----- fEoplatyrhina
                     |  |  |  |  ,-- fBritobatos
                     `--|  |  |  |     ,-- Aptychotrema
                        |  |  `--|  ,--|  ,-- Zapteryx
                        |  |     |  |  `----- Trygonorrhina
                        |  |     `--|  ,-- Glaucostegus
                        |  |        `--|  ,-- Pseudobatos
                        |  |           `--|  ,-- Rhinobatos
                        |  |              `--|  ,-- fRmaronita
                        |  |                 `--|  ,-- Rhynchobatus
                        `--|                    `--|  ,-- fRlatus
                           |                       `--|  ,-- Rhina
                           |                          `----- Pristis
                           |        ,-- Bathyraja
                           |     ,----- Raja
                           |     |     ,-- Hypnos
                           |  ,--|  ,----- Torpedo
                           |  |  `--|  ,-- fTitanonarke
                           |  |     `--|  ,-- Narcine
                           |  |        `--|  ,-- fTemera
                           `--|           `----- Narke
                              |     ,-- fPlesiozanobatus
                              |  ,----- Zanobatus
                              |  |  ,-- Hexatrygon
                              `--|  |  ,-- Urobatis
                                 `--|  |     ,-- fTethytrygon
                                    |  |  ,----- Neotrygon
                                    `--|  |        ,-- fArechia
                                       |  |     ,----- Urolophus
                                       `--|  ,--|  ,-- fAsterotrygon
                                          |  |  `--|  ,-- Potamotrygon
                                          |  |     `--|  ,-- Plesiobatis
                                          `--|        `----- Urotrygon
                                             |  ,-- fHeliobatis
                                             `--|  ,-- Hypanus
                                                `--|  ,-- fPromyliobatis
                                                   `--|  ,-- Gymnura
                                                      `--|  ,-- Myliobatis
                                                         `--|  ,-- Aetobatus
                                                            `--|  ,-- Mobula
                                                               `----- Rhinoptera
 
Tree 22: 
   ,-- fDoliodus
   |  ,-- fOzarcus
|--|  |  ,-- fCobelodus
   |  |  |     ,-- Harriotta
   `--|  |  ,----- Chimaera
      |  |  |     ,-- fTribodus
      `--|  |  ,--|  ,-- fHybodus
         |  |  |  `----- fHamiltonichthys
         |  |  |           ,-- Mustelus
         `--|  |        ,----- Scyliorhinus
            |  |     ,--|  ,-- Heterodontus
            |  |     |  `--|  ,-- Hemiscyllium
            |  |     |     `----- Ginglymostoma
            `--|  ,--|     ,-- Pristiophorus
               |  |  |  ,--|  ,-- fPseudorhina
               |  |  |  |  `----- Squatina
               |  |  `--|  ,-- Squalus
               |  |     `--|  ,-- Hexanchus
               |  |        `----- Chlamydoselachus
               `--|  ,-- fBelemnobatis
                  |  |        ,-- fApolithabatis
                  |  |     ,----- fAellopobatis
                  |  |  ,--|  ,-- fKimmerobatis
                  |  |  |  `--|  ,-- fSpathobatis
                  |  |  |     `----- fAsterodermus
                  `--|  |        ,-- fAsflapristis
                     |  |     ,----- fPtychotrygon
                     |  |     |     ,-- fIschyrhiza
                     |  |  ,--|  ,----- fOnchopristis
                     |  |  |  `--|  ,-- fLibanopristis
                     `--|  |     `----- fSclerorhynchus
                        |  |        ,-- fTethybatis
                        |  |     ,--|  ,-- Platyrhina
                        |  |     |  `--|  ,-- fTingitanius
                        |  |     |     `--|  ,-- Platyrhinoidis
                        |  |  ,--|        `----- fEoplatyrhina
                        |  |  |  |  ,-- fBritobatos
                        `--|  |  |  |     ,-- Aptychotrema
                           |  |  `--|  ,--|  ,-- Zapteryx
                           |  |     |  |  `----- Trygonorrhina
                           |  |     `--|  ,-- Glaucostegus
                           |  |        `--|  ,-- Pseudobatos
                           |  |           `--|  ,-- Rhinobatos
                           |  |              `--|  ,-- fRmaronita
                           |  |                 `--|  ,-- Rhynchobatus
                           `--|                    `--|  ,-- fRlatus
                              |                       `--|  ,-- Rhina
                              |                          `----- Pristis
                              |        ,-- Bathyraja
                              |     ,----- Raja
                              |     |     ,-- Hypnos
                              |  ,--|  ,----- Torpedo
                              |  |  `--|  ,-- fTitanonarke
                              |  |     `--|  ,-- Narcine
                              |  |        `--|  ,-- fTemera
                              `--|           `----- Narke
                                 |     ,-- fPlesiozanobatus
                                 |  ,----- Zanobatus
                                 |  |  ,-- Hexatrygon
                                 `--|  |  ,-- Urobatis
                                    `--|  |     ,-- fTethytrygon
                                       |  |  ,----- Neotrygon
                                       `--|  |        ,-- fArechia
                                          |  |     ,----- Urolophus
                                          `--|  ,--|  ,-- fAsterotrygon
                                             |  |  `--|  ,-- Potamotrygon
                                             |  |     `--|  ,-- Plesiobatis
                                             `--|        `----- Urotrygon
                                                |  ,-- fHeliobatis
                                                `--|  ,-- Hypanus
                                                   `--|  ,-- fPromyliobatis
                                                      `--|  ,-- Gymnura
                                                         `--|  ,-- Myliobatis
                                                            `--|  ,-- Aetobatus
                                                               `--|  ,-- Mobula
                                                                  `----- Rhinoptera
 
Tree 23: 
   ,-- fDoliodus
   |  ,-- fOzarcus
|--|  |  ,-- fCobelodus
   |  |  |     ,-- Harriotta
   `--|  |  ,----- Chimaera
      |  |  |     ,-- fTribodus
      `--|  |  ,--|  ,-- fHybodus
         |  |  |  `----- fHamiltonichthys
         |  |  |           ,-- Mustelus
         `--|  |        ,----- Scyliorhinus
            |  |     ,--|  ,-- Heterodontus
            |  |     |  `--|  ,-- Hemiscyllium
            |  |     |     `----- Ginglymostoma
            |  |  ,--|     ,-- Pristiophorus
            `--|  |  |  ,--|  ,-- fPseudorhina
               |  |  |  |  `----- Squatina
               |  |  `--|  ,-- Squalus
               |  |     `--|  ,-- Hexanchus
               |  |        `----- Chlamydoselachus
               |  |     ,-- fBelemnobatis
               |  |     |     ,-- fApolithabatis
               `--|  ,--|  ,----- fAellopobatis
                  |  |  `--|  ,-- fKimmerobatis
                  |  |     `--|  ,-- fSpathobatis
                  |  |        `----- fAsterodermus
                  |  |        ,-- fAsflapristis
                  |  |     ,----- fPtychotrygon
                  |  |     |     ,-- fIschyrhiza
                  |  |  ,--|  ,----- fOnchopristis
                  `--|  |  `--|  ,-- fLibanopristis
                     |  |     `----- fSclerorhynchus
                     |  |        ,-- fTethybatis
                     |  |     ,--|  ,-- Platyrhina
                     |  |     |  `--|  ,-- fTingitanius
                     |  |     |     `--|  ,-- Platyrhinoidis
                     |  |  ,--|        `----- fEoplatyrhina
                     |  |  |  |  ,-- fBritobatos
                     `--|  |  |  |     ,-- Aptychotrema
                        |  |  `--|  ,--|  ,-- Zapteryx
                        |  |     |  |  `----- Trygonorrhina
                        |  |     `--|  ,-- Glaucostegus
                        |  |        `--|  ,-- Pseudobatos
                        |  |           `--|  ,-- Rhinobatos
                        |  |              `--|  ,-- fRmaronita
                        |  |                 `--|  ,-- Rhynchobatus
                        `--|                    `--|  ,-- fRlatus
                           |                       `--|  ,-- Rhina
                           |                          `----- Pristis
                           |        ,-- Bathyraja
                           |     ,----- Raja
                           |     |     ,-- Hypnos
                           |  ,--|  ,----- Torpedo
                           |  |  `--|  ,-- fTitanonarke
                           |  |     `--|  ,-- Narcine
                           |  |        `--|  ,-- fTemera
                           `--|           `----- Narke
                              |     ,-- fPlesiozanobatus
                              |  ,----- Zanobatus
                              |  |  ,-- Hexatrygon
                              `--|  |  ,-- Urobatis
                                 `--|  |     ,-- fTethytrygon
                                    |  |  ,----- Neotrygon
                                    `--|  |        ,-- fArechia
                                       |  |     ,----- Urolophus
                                       `--|  ,--|  ,-- fAsterotrygon
                                          |  |  `--|  ,-- Potamotrygon
                                          |  |     `--|  ,-- Plesiobatis
                                          `--|        `----- Urotrygon
                                             |  ,-- fHeliobatis
                                             `--|  ,-- Hypanus
                                                `--|  ,-- fPromyliobatis
                                                   `--|  ,-- Gymnura
                                                      `--|  ,-- Myliobatis
                                                         `--|  ,-- Aetobatus
                                                            `--|  ,-- Mobula
                                                               `----- Rhinoptera
 
Tree 24: 
   ,-- fDoliodus
   |  ,-- fCobelodus
   |  |     ,-- fOzarcus
|--|  |  ,--|  ,-- Harriotta
   |  |  |  `----- Chimaera
   `--|  |     ,-- fTribodus
      |  |  ,--|  ,-- fHybodus
      |  |  |  `----- fHamiltonichthys
      `--|  |           ,-- Mustelus
         |  |        ,----- Scyliorhinus
         |  |     ,--|  ,-- Heterodontus
         |  |     |  `--|  ,-- Hemiscyllium
         |  |     |     `----- Ginglymostoma
         `--|  ,--|  ,-- Pristiophorus
            |  |  |  |     ,-- fPseudorhina
            |  |  `--|  ,----- Squatina
            |  |     `--|  ,-- Squalus
            |  |        `--|  ,-- Hexanchus
            |  |           `----- Chlamydoselachus
            `--|  ,-- fBelemnobatis
               |  |        ,-- fApolithabatis
               |  |     ,----- fAellopobatis
               |  |  ,--|  ,-- fKimmerobatis
               |  |  |  `--|  ,-- fSpathobatis
               |  |  |     `----- fAsterodermus
               `--|  |        ,-- fAsflapristis
                  |  |     ,----- fPtychotrygon
                  |  |     |     ,-- fIschyrhiza
                  |  |  ,--|  ,----- fOnchopristis
                  |  |  |  `--|  ,-- fLibanopristis
                  `--|  |     `----- fSclerorhynchus
                     |  |        ,-- fTethybatis
                     |  |     ,--|  ,-- Platyrhina
                     |  |     |  `--|  ,-- fTingitanius
                     |  |     |     `--|  ,-- Platyrhinoidis
                     |  |  ,--|        `----- fEoplatyrhina
                     |  |  |  |  ,-- fBritobatos
                     `--|  |  |  |     ,-- Aptychotrema
                        |  |  `--|  ,--|  ,-- Zapteryx
                        |  |     |  |  `----- Trygonorrhina
                        |  |     `--|  ,-- Glaucostegus
                        |  |        `--|  ,-- Pseudobatos
                        |  |           `--|  ,-- Rhinobatos
                        |  |              `--|  ,-- fRmaronita
                        |  |                 `--|  ,-- Rhynchobatus
                        `--|                    `--|  ,-- fRlatus
                           |                       `--|  ,-- Rhina
                           |                          `----- Pristis
                           |        ,-- Bathyraja
                           |     ,----- Raja
                           |     |     ,-- Hypnos
                           |  ,--|  ,----- Torpedo
                           |  |  `--|  ,-- fTitanonarke
                           |  |     `--|  ,-- Narcine
                           |  |        `--|  ,-- fTemera
                           `--|           `----- Narke
                              |     ,-- fPlesiozanobatus
                              |  ,----- Zanobatus
                              |  |  ,-- Hexatrygon
                              `--|  |  ,-- Urobatis
                                 `--|  |     ,-- fTethytrygon
                                    |  |  ,----- Neotrygon
                                    `--|  |        ,-- fArechia
                                       |  |     ,----- Urolophus
                                       `--|  ,--|  ,-- fAsterotrygon
                                          |  |  `--|  ,-- Potamotrygon
                                          |  |     `--|  ,-- Plesiobatis
                                          `--|        `----- Urotrygon
                                             |  ,-- fHeliobatis
                                             `--|  ,-- Hypanus
                                                `--|  ,-- fPromyliobatis
                                                   `--|  ,-- Gymnura
                                                      `--|  ,-- Myliobatis
                                                         `--|  ,-- Aetobatus
                                                            `--|  ,-- Mobula
                                                               `----- Rhinoptera
 
Tree 25: 
   ,-- fDoliodus
   |  ,-- fCobelodus
   |  |     ,-- fOzarcus
|--|  |  ,--|  ,-- Harriotta
   |  |  |  `----- Chimaera
   `--|  |     ,-- fTribodus
      |  |  ,--|  ,-- fHybodus
      |  |  |  `----- fHamiltonichthys
      |  |  |           ,-- Mustelus
      `--|  |        ,----- Scyliorhinus
         |  |     ,--|  ,-- Heterodontus
         |  |     |  `--|  ,-- Hemiscyllium
         |  |     |     `----- Ginglymostoma
         |  |  ,--|  ,-- Pristiophorus
         `--|  |  |  |     ,-- fPseudorhina
            |  |  `--|  ,----- Squatina
            |  |     `--|  ,-- Squalus
            |  |        `--|  ,-- Hexanchus
            |  |           `----- Chlamydoselachus
            |  |     ,-- fBelemnobatis
            |  |     |     ,-- fApolithabatis
            `--|  ,--|  ,----- fAellopobatis
               |  |  `--|  ,-- fKimmerobatis
               |  |     `--|  ,-- fSpathobatis
               |  |        `----- fAsterodermus
               |  |        ,-- fAsflapristis
               |  |     ,----- fPtychotrygon
               |  |     |     ,-- fIschyrhiza
               |  |  ,--|  ,----- fOnchopristis
               `--|  |  `--|  ,-- fLibanopristis
                  |  |     `----- fSclerorhynchus
                  |  |        ,-- fTethybatis
                  |  |     ,--|  ,-- Platyrhina
                  |  |     |  `--|  ,-- fTingitanius
                  |  |     |     `--|  ,-- Platyrhinoidis
                  |  |  ,--|        `----- fEoplatyrhina
                  |  |  |  |  ,-- fBritobatos
                  `--|  |  |  |     ,-- Aptychotrema
                     |  |  `--|  ,--|  ,-- Zapteryx
                     |  |     |  |  `----- Trygonorrhina
                     |  |     `--|  ,-- Glaucostegus
                     |  |        `--|  ,-- Pseudobatos
                     |  |           `--|  ,-- Rhinobatos
                     |  |              `--|  ,-- fRmaronita
                     |  |                 `--|  ,-- Rhynchobatus
                     `--|                    `--|  ,-- fRlatus
                        |                       `--|  ,-- Rhina
                        |                          `----- Pristis
                        |        ,-- Bathyraja
                        |     ,----- Raja
                        |     |     ,-- Hypnos
                        |  ,--|  ,----- Torpedo
                        |  |  `--|  ,-- fTitanonarke
                        |  |     `--|  ,-- Narcine
                        |  |        `--|  ,-- fTemera
                        `--|           `----- Narke
                           |     ,-- fPlesiozanobatus
                           |  ,----- Zanobatus
                           |  |  ,-- Hexatrygon
                           `--|  |  ,-- Urobatis
                              `--|  |     ,-- fTethytrygon
                                 |  |  ,----- Neotrygon
                                 `--|  |        ,-- fArechia
                                    |  |     ,----- Urolophus
                                    `--|  ,--|  ,-- fAsterotrygon
                                       |  |  `--|  ,-- Potamotrygon
                                       |  |     `--|  ,-- Plesiobatis
                                       `--|        `----- Urotrygon
                                          |  ,-- fHeliobatis
                                          `--|  ,-- Hypanus
                                             `--|  ,-- fPromyliobatis
                                                `--|  ,-- Gymnura
                                                   `--|  ,-- Myliobatis
                                                      `--|  ,-- Aetobatus
                                                         `--|  ,-- Mobula
                                                            `----- Rhinoptera
 
Tree 26: 
   ,-- fDoliodus
   |  ,-- fCobelodus
   |  |     ,-- fOzarcus
|--|  |  ,--|  ,-- Harriotta
   |  |  |  `----- Chimaera
   `--|  |     ,-- fTribodus
      |  |  ,--|  ,-- fHybodus
      |  |  |  `----- fHamiltonichthys
      `--|  |           ,-- Mustelus
         |  |        ,----- Scyliorhinus
         |  |     ,--|  ,-- Heterodontus
         |  |     |  `--|  ,-- Hemiscyllium
         `--|     |     `----- Ginglymostoma
            |  ,--|     ,-- Pristiophorus
            |  |  |  ,--|  ,-- fPseudorhina
            |  |  |  |  `----- Squatina
            |  |  `--|  ,-- Squalus
            |  |     `--|  ,-- Hexanchus
            `--|        `----- Chlamydoselachus
               |  ,-- fBelemnobatis
               |  |  ,-- fKimmerobatis
               |  |  |        ,-- fApolithabatis
               `--|  |     ,----- fAellopobatis
                  |  |  ,--|  ,-- fSpathobatis
                  |  |  |  `----- fAsterodermus
                  `--|  |        ,-- fAsflapristis
                     |  |     ,----- fPtychotrygon
                     |  |     |     ,-- fIschyrhiza
                     |  |  ,--|  ,----- fOnchopristis
                     |  |  |  `--|  ,-- fLibanopristis
                     `--|  |     `----- fSclerorhynchus
                        |  |        ,-- fTethybatis
                        |  |     ,--|  ,-- Platyrhina
                        |  |     |  `--|  ,-- fTingitanius
                        |  |     |     `--|  ,-- Platyrhinoidis
                        |  |  ,--|        `----- fEoplatyrhina
                        |  |  |  |  ,-- fBritobatos
                        `--|  |  |  |     ,-- Aptychotrema
                           |  |  `--|  ,--|  ,-- Zapteryx
                           |  |     |  |  `----- Trygonorrhina
                           |  |     `--|  ,-- Glaucostegus
                           |  |        `--|  ,-- Pseudobatos
                           |  |           `--|  ,-- Rhinobatos
                           |  |              `--|  ,-- fRmaronita
                           |  |                 `--|  ,-- Rhynchobatus
                           `--|                    `--|  ,-- fRlatus
                              |                       `--|  ,-- Rhina
                              |                          `----- Pristis
                              |        ,-- Bathyraja
                              |     ,----- Raja
                              |     |     ,-- Hypnos
                              |  ,--|  ,----- Torpedo
                              |  |  `--|  ,-- fTitanonarke
                              |  |     `--|  ,-- Narcine
                              |  |        `--|  ,-- fTemera
                              `--|           `----- Narke
                                 |     ,-- fPlesiozanobatus
                                 |  ,----- Zanobatus
                                 |  |  ,-- Hexatrygon
                                 `--|  |  ,-- Urobatis
                                    `--|  |     ,-- fTethytrygon
                                       |  |  ,----- Neotrygon
                                       `--|  |        ,-- fArechia
                                          |  |     ,----- Urolophus
                                          `--|  ,--|  ,-- fAsterotrygon
                                             |  |  `--|  ,-- Potamotrygon
                                             |  |     `--|  ,-- Plesiobatis
                                             `--|        `----- Urotrygon
                                                |  ,-- fHeliobatis
                                                `--|  ,-- Hypanus
                                                   `--|  ,-- fPromyliobatis
                                                      `--|  ,-- Gymnura
                                                         `--|  ,-- Myliobatis
                                                            `--|  ,-- Aetobatus
                                                               `--|  ,-- Mobula
                                                                  `----- Rhinoptera
 
Tree 27: 
   ,-- fDoliodus
   |  ,-- fCobelodus
   |  |     ,-- fOzarcus
|--|  |  ,--|  ,-- Harriotta
   |  |  |  `----- Chimaera
   `--|  |     ,-- fTribodus
      |  |  ,--|  ,-- fHybodus
      |  |  |  `----- fHamiltonichthys
      `--|  |           ,-- Mustelus
         |  |        ,----- Scyliorhinus
         |  |     ,--|  ,-- Heterodontus
         |  |     |  `--|  ,-- Hemiscyllium
         |  |     |     `----- Ginglymostoma
         `--|  ,--|     ,-- Pristiophorus
            |  |  |  ,--|  ,-- fPseudorhina
            |  |  |  |  `----- Squatina
            |  |  `--|  ,-- Squalus
            |  |     `--|  ,-- Hexanchus
            |  |        `----- Chlamydoselachus
            `--|  ,-- fBelemnobatis
               |  |     ,-- fKimmerobatis
               |  |     |     ,-- fApolithabatis
               |  |  ,--|  ,----- fAellopobatis
               |  |  |  `--|  ,-- fSpathobatis
               |  |  |     `----- fAsterodermus
               `--|  |        ,-- fAsflapristis
                  |  |     ,----- fPtychotrygon
                  |  |     |     ,-- fIschyrhiza
                  |  |  ,--|  ,----- fOnchopristis
                  |  |  |  `--|  ,-- fLibanopristis
                  `--|  |     `----- fSclerorhynchus
                     |  |        ,-- fTethybatis
                     |  |     ,--|  ,-- Platyrhina
                     |  |     |  `--|  ,-- fTingitanius
                     |  |     |     `--|  ,-- Platyrhinoidis
                     |  |  ,--|        `----- fEoplatyrhina
                     |  |  |  |  ,-- fBritobatos
                     `--|  |  |  |     ,-- Aptychotrema
                        |  |  `--|  ,--|  ,-- Zapteryx
                        |  |     |  |  `----- Trygonorrhina
                        |  |     `--|  ,-- Glaucostegus
                        |  |        `--|  ,-- Pseudobatos
                        |  |           `--|  ,-- Rhinobatos
                        |  |              `--|  ,-- fRmaronita
                        |  |                 `--|  ,-- Rhynchobatus
                        `--|                    `--|  ,-- fRlatus
                           |                       `--|  ,-- Rhina
                           |                          `----- Pristis
                           |        ,-- Bathyraja
                           |     ,----- Raja
                           |     |     ,-- Hypnos
                           |  ,--|  ,----- Torpedo
                           |  |  `--|  ,-- fTitanonarke
                           |  |     `--|  ,-- Narcine
                           |  |        `--|  ,-- fTemera
                           `--|           `----- Narke
                              |     ,-- fPlesiozanobatus
                              |  ,----- Zanobatus
                              |  |  ,-- Hexatrygon
                              `--|  |  ,-- Urobatis
                                 `--|  |     ,-- fTethytrygon
                                    |  |  ,----- Neotrygon
                                    `--|  |        ,-- fArechia
                                       |  |     ,----- Urolophus
                                       `--|  ,--|  ,-- fAsterotrygon
                                          |  |  `--|  ,-- Potamotrygon
                                          |  |     `--|  ,-- Plesiobatis
                                          `--|        `----- Urotrygon
                                             |  ,-- fHeliobatis
                                             `--|  ,-- Hypanus
                                                `--|  ,-- fPromyliobatis
                                                   `--|  ,-- Gymnura
                                                      `--|  ,-- Myliobatis
                                                         `--|  ,-- Aetobatus
                                                            `--|  ,-- Mobula
                                                               `----- Rhinoptera
 
Tree 28: 
   ,-- fDoliodus
   |  ,-- fCobelodus
   |  |     ,-- fOzarcus
|--|  |  ,--|  ,-- Harriotta
   |  |  |  `----- Chimaera
   `--|  |     ,-- fTribodus
      |  |  ,--|  ,-- fHybodus
      |  |  |  `----- fHamiltonichthys
      |  |  |           ,-- Mustelus
      `--|  |        ,----- Scyliorhinus
         |  |     ,--|  ,-- Heterodontus
         |  |     |  `--|  ,-- Hemiscyllium
         |  |     |     `----- Ginglymostoma
         |  |  ,--|     ,-- Pristiophorus
         `--|  |  |  ,--|  ,-- fPseudorhina
            |  |  |  |  `----- Squatina
            |  |  `--|  ,-- Squalus
            |  |     `--|  ,-- Hexanchus
            |  |        `----- Chlamydoselachus
            |  |     ,-- fKimmerobatis
            |  |     |  ,-- fBelemnobatis
            `--|  ,--|  |     ,-- fApolithabatis
               |  |  `--|  ,----- fAellopobatis
               |  |     `--|  ,-- fSpathobatis
               |  |        `----- fAsterodermus
               |  |        ,-- fAsflapristis
               |  |     ,----- fPtychotrygon
               |  |     |     ,-- fIschyrhiza
               |  |  ,--|  ,----- fOnchopristis
               `--|  |  `--|  ,-- fLibanopristis
                  |  |     `----- fSclerorhynchus
                  |  |        ,-- fTethybatis
                  |  |     ,--|  ,-- Platyrhina
                  |  |     |  `--|  ,-- fTingitanius
                  |  |     |     `--|  ,-- Platyrhinoidis
                  |  |  ,--|        `----- fEoplatyrhina
                  |  |  |  |  ,-- fBritobatos
                  `--|  |  |  |     ,-- Aptychotrema
                     |  |  `--|  ,--|  ,-- Zapteryx
                     |  |     |  |  `----- Trygonorrhina
                     |  |     `--|  ,-- Glaucostegus
                     |  |        `--|  ,-- Pseudobatos
                     |  |           `--|  ,-- Rhinobatos
                     |  |              `--|  ,-- fRmaronita
                     |  |                 `--|  ,-- Rhynchobatus
                     `--|                    `--|  ,-- fRlatus
                        |                       `--|  ,-- Rhina
                        |                          `----- Pristis
                        |        ,-- Bathyraja
                        |     ,----- Raja
                        |     |     ,-- Hypnos
                        |  ,--|  ,----- Torpedo
                        |  |  `--|  ,-- fTitanonarke
                        |  |     `--|  ,-- Narcine
                        |  |        `--|  ,-- fTemera
                        `--|           `----- Narke
                           |     ,-- fPlesiozanobatus
                           |  ,----- Zanobatus
                           |  |  ,-- Hexatrygon
                           `--|  |  ,-- Urobatis
                              `--|  |     ,-- fTethytrygon
                                 |  |  ,----- Neotrygon
                                 `--|  |        ,-- fArechia
                                    |  |     ,----- Urolophus
                                    `--|  ,--|  ,-- fAsterotrygon
                                       |  |  `--|  ,-- Potamotrygon
                                       |  |     `--|  ,-- Plesiobatis
                                       `--|        `----- Urotrygon
                                          |  ,-- fHeliobatis
                                          `--|  ,-- Hypanus
                                             `--|  ,-- fPromyliobatis
                                                `--|  ,-- Gymnura
                                                   `--|  ,-- Myliobatis
                                                      `--|  ,-- Aetobatus
                                                         `--|  ,-- Mobula
                                                            `----- Rhinoptera
 
Tree 29: 
   ,-- fDoliodus
   |  ,-- fCobelodus
   |  |     ,-- fOzarcus
|--|  |  ,--|  ,-- Harriotta
   |  |  |  `----- Chimaera
   `--|  |     ,-- fTribodus
      |  |  ,--|  ,-- fHybodus
      |  |  |  `----- fHamiltonichthys
      |  |  |           ,-- Mustelus
      `--|  |        ,----- Scyliorhinus
         |  |     ,--|  ,-- Heterodontus
         |  |     |  `--|  ,-- Hemiscyllium
         |  |     |     `----- Ginglymostoma
         |  |  ,--|     ,-- Pristiophorus
         `--|  |  |  ,--|  ,-- fPseudorhina
            |  |  |  |  `----- Squatina
            |  |  `--|  ,-- Squalus
            |  |     `--|  ,-- Hexanchus
            |  |        `----- Chlamydoselachus
            |  |     ,-- fBelemnobatis
            |  |     |  ,-- fKimmerobatis
            `--|  ,--|  |     ,-- fApolithabatis
               |  |  `--|  ,----- fAellopobatis
               |  |     `--|  ,-- fSpathobatis
               |  |        `----- fAsterodermus
               |  |        ,-- fAsflapristis
               |  |     ,----- fPtychotrygon
               |  |     |     ,-- fIschyrhiza
               |  |  ,--|  ,----- fOnchopristis
               `--|  |  `--|  ,-- fLibanopristis
                  |  |     `----- fSclerorhynchus
                  |  |        ,-- fTethybatis
                  |  |     ,--|  ,-- Platyrhina
                  |  |     |  `--|  ,-- fTingitanius
                  |  |     |     `--|  ,-- Platyrhinoidis
                  |  |  ,--|        `----- fEoplatyrhina
                  |  |  |  |  ,-- fBritobatos
                  `--|  |  |  |     ,-- Aptychotrema
                     |  |  `--|  ,--|  ,-- Zapteryx
                     |  |     |  |  `----- Trygonorrhina
                     |  |     `--|  ,-- Glaucostegus
                     |  |        `--|  ,-- Pseudobatos
                     |  |           `--|  ,-- Rhinobatos
                     |  |              `--|  ,-- fRmaronita
                     |  |                 `--|  ,-- Rhynchobatus
                     `--|                    `--|  ,-- fRlatus
                        |                       `--|  ,-- Rhina
                        |                          `----- Pristis
                        |        ,-- Bathyraja
                        |     ,----- Raja
                        |     |     ,-- Hypnos
                        |  ,--|  ,----- Torpedo
                        |  |  `--|  ,-- fTitanonarke
                        |  |     `--|  ,-- Narcine
                        |  |        `--|  ,-- fTemera
                        `--|           `----- Narke
                           |     ,-- fPlesiozanobatus
                           |  ,----- Zanobatus
                           |  |  ,-- Hexatrygon
                           `--|  |  ,-- Urobatis
                              `--|  |     ,-- fTethytrygon
                                 |  |  ,----- Neotrygon
                                 `--|  |        ,-- fArechia
                                    |  |     ,----- Urolophus
                                    `--|  ,--|  ,-- fAsterotrygon
                                       |  |  `--|  ,-- Potamotrygon
                                       |  |     `--|  ,-- Plesiobatis
                                       `--|        `----- Urotrygon
                                          |  ,-- fHeliobatis
                                          `--|  ,-- Hypanus
                                             `--|  ,-- fPromyliobatis
                                                `--|  ,-- Gymnura
                                                   `--|  ,-- Myliobatis
                                                      `--|  ,-- Aetobatus
                                                         `--|  ,-- Mobula
                                                            `----- Rhinoptera
 
Tree 30: 
   ,-- fDoliodus
   |  ,-- fCobelodus
   |  |     ,-- fOzarcus
|--|  |  ,--|  ,-- Harriotta
   |  |  |  `----- Chimaera
   `--|  |     ,-- fTribodus
      |  |  ,--|  ,-- fHybodus
      |  |  |  `----- fHamiltonichthys
      |  |  |           ,-- Mustelus
      `--|  |        ,----- Scyliorhinus
         |  |     ,--|  ,-- Heterodontus
         |  |     |  `--|  ,-- Hemiscyllium
         |  |     |     `----- Ginglymostoma
         |  |  ,--|     ,-- Pristiophorus
         `--|  |  |  ,--|  ,-- fPseudorhina
            |  |  |  |  `----- Squatina
            |  |  `--|  ,-- Squalus
            |  |     `--|  ,-- Hexanchus
            |  |        `----- Chlamydoselachus
            |  |        ,-- fKimmerobatis
            |  |     ,----- fBelemnobatis
            |  |     |     ,-- fApolithabatis
            `--|  ,--|  ,----- fAellopobatis
               |  |  `--|  ,-- fSpathobatis
               |  |     `----- fAsterodermus
               |  |        ,-- fAsflapristis
               |  |     ,----- fPtychotrygon
               |  |     |     ,-- fIschyrhiza
               |  |  ,--|  ,----- fOnchopristis
               |  |  |  `--|  ,-- fLibanopristis
               `--|  |     `----- fSclerorhynchus
                  |  |        ,-- fTethybatis
                  |  |     ,--|  ,-- Platyrhina
                  |  |     |  `--|  ,-- fTingitanius
                  |  |     |     `--|  ,-- Platyrhinoidis
                  |  |  ,--|        `----- fEoplatyrhina
                  |  |  |  |  ,-- fBritobatos
                  `--|  |  |  |     ,-- Aptychotrema
                     |  |  `--|  ,--|  ,-- Zapteryx
                     |  |     |  |  `----- Trygonorrhina
                     |  |     `--|  ,-- Glaucostegus
                     |  |        `--|  ,-- Pseudobatos
                     |  |           `--|  ,-- Rhinobatos
                     |  |              `--|  ,-- fRmaronita
                     |  |                 `--|  ,-- Rhynchobatus
                     `--|                    `--|  ,-- fRlatus
                        |                       `--|  ,-- Rhina
                        |                          `----- Pristis
                        |        ,-- Bathyraja
                        |     ,----- Raja
                        |     |     ,-- Hypnos
                        |  ,--|  ,----- Torpedo
                        |  |  `--|  ,-- fTitanonarke
                        |  |     `--|  ,-- Narcine
                        |  |        `--|  ,-- fTemera
                        `--|           `----- Narke
                           |     ,-- fPlesiozanobatus
                           |  ,----- Zanobatus
                           |  |  ,-- Hexatrygon
                           `--|  |  ,-- Urobatis
                              `--|  |     ,-- fTethytrygon
                                 |  |  ,----- Neotrygon
                                 `--|  |        ,-- fArechia
                                    |  |     ,----- Urolophus
                                    `--|  ,--|  ,-- fAsterotrygon
                                       |  |  `--|  ,-- Potamotrygon
                                       |  |     `--|  ,-- Plesiobatis
                                       `--|        `----- Urotrygon
                                          |  ,-- fHeliobatis
                                          `--|  ,-- Hypanus
                                             `--|  ,-- fPromyliobatis
                                                `--|  ,-- Gymnura
                                                   `--|  ,-- Myliobatis
                                                      `--|  ,-- Aetobatus
                                                         `--|  ,-- Mobula
                                                            `----- Rhinoptera
 
Tree 31: 
   ,-- fDoliodus
   |  ,-- fCobelodus
   |  |     ,-- fOzarcus
|--|  |  ,--|  ,-- Harriotta
   |  |  |  `----- Chimaera
   `--|  |     ,-- fTribodus
      |  |  ,--|  ,-- fHybodus
      |  |  |  `----- fHamiltonichthys
      |  |  |           ,-- Mustelus
      `--|  |        ,----- Scyliorhinus
         |  |     ,--|  ,-- Heterodontus
         |  |     |  `--|  ,-- Hemiscyllium
         |  |     |     `----- Ginglymostoma
         |  |  ,--|     ,-- Pristiophorus
         `--|  |  |  ,--|  ,-- fPseudorhina
            |  |  |  |  `----- Squatina
            |  |  `--|  ,-- Squalus
            |  |     `--|  ,-- Hexanchus
            |  |        `----- Chlamydoselachus
            |  |     ,-- fBelemnobatis
            |  |     |     ,-- fSpathobatis
            `--|  ,--|  ,----- fAsterodermus
               |  |  `--|  ,-- fKimmerobatis
               |  |     `--|  ,-- fApolithabatis
               |  |        `----- fAellopobatis
               |  |        ,-- fAsflapristis
               |  |     ,----- fPtychotrygon
               |  |     |     ,-- fIschyrhiza
               |  |  ,--|  ,----- fOnchopristis
               `--|  |  `--|  ,-- fLibanopristis
                  |  |     `----- fSclerorhynchus
                  |  |        ,-- fTethybatis
                  |  |     ,--|  ,-- Platyrhina
                  |  |     |  `--|  ,-- fTingitanius
                  |  |     |     `--|  ,-- Platyrhinoidis
                  |  |  ,--|        `----- fEoplatyrhina
                  |  |  |  |  ,-- fBritobatos
                  `--|  |  |  |     ,-- Aptychotrema
                     |  |  `--|  ,--|  ,-- Zapteryx
                     |  |     |  |  `----- Trygonorrhina
                     |  |     `--|  ,-- Glaucostegus
                     |  |        `--|  ,-- Pseudobatos
                     |  |           `--|  ,-- Rhinobatos
                     |  |              `--|  ,-- fRmaronita
                     |  |                 `--|  ,-- Rhynchobatus
                     `--|                    `--|  ,-- fRlatus
                        |                       `--|  ,-- Rhina
                        |                          `----- Pristis
                        |        ,-- Bathyraja
                        |     ,----- Raja
                        |     |     ,-- Hypnos
                        |  ,--|  ,----- Torpedo
                        |  |  `--|  ,-- fTitanonarke
                        |  |     `--|  ,-- Narcine
                        |  |        `--|  ,-- fTemera
                        `--|           `----- Narke
                           |     ,-- fPlesiozanobatus
                           |  ,----- Zanobatus
                           |  |  ,-- Hexatrygon
                           `--|  |  ,-- Urobatis
                              `--|  |     ,-- fTethytrygon
                                 |  |  ,----- Neotrygon
                                 `--|  |        ,-- fArechia
                                    |  |     ,----- Urolophus
                                    `--|  ,--|  ,-- fAsterotrygon
                                       |  |  `--|  ,-- Potamotrygon
                                       |  |     `--|  ,-- Plesiobatis
                                       `--|        `----- Urotrygon
                                          |  ,-- fHeliobatis
                                          `--|  ,-- Hypanus
                                             `--|  ,-- fPromyliobatis
                                                `--|  ,-- Gymnura
                                                   `--|  ,-- Myliobatis
                                                      `--|  ,-- Aetobatus
                                                         `--|  ,-- Mobula
                                                            `----- Rhinoptera
 
Tree 32: 
   ,-- fDoliodus
   |  ,-- fOzarcus
|--|  |  ,-- fCobelodus
   |  |  |     ,-- Harriotta
   `--|  |  ,----- Chimaera
      |  |  |     ,-- fTribodus
      `--|  |  ,--|  ,-- fHybodus
         |  |  |  `----- fHamiltonichthys
         |  |  |           ,-- Mustelus
         `--|  |        ,----- Scyliorhinus
            |  |     ,--|  ,-- Heterodontus
            |  |     |  `--|  ,-- Hemiscyllium
            |  |     |     `----- Ginglymostoma
            `--|  ,--|  ,-- Pristiophorus
               |  |  |  |     ,-- fPseudorhina
               |  |  `--|  ,----- Squatina
               |  |     `--|  ,-- Squalus
               |  |        `--|  ,-- Hexanchus
               |  |           `----- Chlamydoselachus
               `--|  ,-- fBelemnobatis
                  |  |        ,-- fApolithabatis
                  |  |     ,----- fAellopobatis
                  |  |  ,--|  ,-- fKimmerobatis
                  |  |  |  `--|  ,-- fSpathobatis
                  |  |  |     `----- fAsterodermus
                  `--|  |        ,-- fAsflapristis
                     |  |     ,----- fPtychotrygon
                     |  |     |     ,-- fIschyrhiza
                     |  |  ,--|  ,----- fOnchopristis
                     |  |  |  `--|  ,-- fLibanopristis
                     `--|  |     `----- fSclerorhynchus
                        |  |        ,-- fTethybatis
                        |  |     ,--|  ,-- Platyrhina
                        |  |     |  `--|  ,-- fTingitanius
                        |  |     |     `--|  ,-- Platyrhinoidis
                        |  |  ,--|        `----- fEoplatyrhina
                        |  |  |  |  ,-- fBritobatos
                        `--|  |  |  |     ,-- Aptychotrema
                           |  |  `--|  ,--|  ,-- Zapteryx
                           |  |     |  |  `----- Trygonorrhina
                           |  |     `--|  ,-- Glaucostegus
                           |  |        `--|  ,-- Pseudobatos
                           |  |           `--|  ,-- Rhinobatos
                           |  |              `--|  ,-- fRmaronita
                           |  |                 `--|  ,-- Rhynchobatus
                           `--|                    `--|  ,-- fRlatus
                              |                       `--|  ,-- Rhina
                              |                          `----- Pristis
                              |        ,-- Bathyraja
                              |     ,----- Raja
                              |     |     ,-- Hypnos
                              |  ,--|  ,----- Torpedo
                              |  |  `--|  ,-- fTitanonarke
                              |  |     `--|  ,-- Narcine
                              |  |        `--|  ,-- fTemera
                              `--|           `----- Narke
                                 |     ,-- fPlesiozanobatus
                                 |  ,----- Zanobatus
                                 |  |  ,-- Hexatrygon
                                 `--|  |  ,-- Urobatis
                                    `--|  |     ,-- fTethytrygon
                                       |  |  ,----- Neotrygon
                                       `--|  |        ,-- fArechia
                                          |  |     ,----- Urolophus
                                          `--|  ,--|  ,-- fAsterotrygon
                                             |  |  `--|  ,-- Potamotrygon
                                             |  |     `--|  ,-- Plesiobatis
                                             `--|        `----- Urotrygon
                                                |  ,-- fHeliobatis
                                                |  |  ,-- Hypanus
                                                `--|  |  ,-- Gymnura
                                                   `--|  |     ,-- fPromyliobatis
                                                      `--|  ,----- Myliobatis
                                                         `--|  ,-- Aetobatus
                                                            `--|  ,-- Mobula
                                                               `----- Rhinoptera
 
Tree 33: 
   ,-- fDoliodus
   |  ,-- fOzarcus
|--|  |  ,-- fCobelodus
   `--|  |     ,-- Harriotta
      |  |  ,----- Chimaera
      `--|  |     ,-- fTribodus
         |  |  ,--|  ,-- fHybodus
         |  |  |  `----- fHamiltonichthys
         `--|  |           ,-- Mustelus
            |  |        ,----- Scyliorhinus
            |  |     ,--|  ,-- Heterodontus
            |  |     |  `--|  ,-- Hemiscyllium
            `--|     |     `----- Ginglymostoma
               |  ,--|     ,-- Pristiophorus
               |  |  |  ,--|  ,-- fPseudorhina
               |  |  |  |  `----- Squatina
               |  |  `--|  ,-- Squalus
               |  |     `--|  ,-- Hexanchus
               `--|        `----- Chlamydoselachus
                  |  ,-- fBelemnobatis
                  |  |  ,-- fKimmerobatis
                  |  |  |        ,-- fApolithabatis
                  `--|  |     ,----- fAellopobatis
                     |  |  ,--|  ,-- fSpathobatis
                     |  |  |  `----- fAsterodermus
                     `--|  |        ,-- fAsflapristis
                        |  |     ,----- fPtychotrygon
                        |  |     |     ,-- fIschyrhiza
                        |  |  ,--|  ,----- fOnchopristis
                        |  |  |  `--|  ,-- fLibanopristis
                        `--|  |     `----- fSclerorhynchus
                           |  |        ,-- fTethybatis
                           |  |     ,--|  ,-- Platyrhina
                           |  |     |  `--|  ,-- fTingitanius
                           |  |     |     `--|  ,-- Platyrhinoidis
                           |  |  ,--|        `----- fEoplatyrhina
                           |  |  |  |  ,-- fBritobatos
                           `--|  |  |  |     ,-- Aptychotrema
                              |  |  `--|  ,--|  ,-- Zapteryx
                              |  |     |  |  `----- Trygonorrhina
                              |  |     `--|  ,-- Glaucostegus
                              |  |        `--|  ,-- Pseudobatos
                              |  |           `--|  ,-- Rhinobatos
                              |  |              `--|  ,-- fRmaronita
                              |  |                 `--|  ,-- Rhynchobatus
                              `--|                    `--|  ,-- fRlatus
                                 |                       `--|  ,-- Rhina
                                 |                          `----- Pristis
                                 |        ,-- Bathyraja
                                 |     ,----- Raja
                                 |     |     ,-- Hypnos
                                 |  ,--|  ,----- Torpedo
                                 |  |  `--|  ,-- fTitanonarke
                                 |  |     `--|  ,-- Narcine
                                 |  |        `--|  ,-- fTemera
                                 `--|           `----- Narke
                                    |     ,-- fPlesiozanobatus
                                    |  ,----- Zanobatus
                                    |  |  ,-- Hexatrygon
                                    `--|  |  ,-- Urobatis
                                       `--|  |     ,-- fTethytrygon
                                          |  |  ,----- Neotrygon
                                          `--|  |        ,-- fArechia
                                             |  |     ,----- Urolophus
                                             `--|  ,--|  ,-- fAsterotrygon
                                                |  |  `--|  ,-- Potamotrygon
                                                |  |     `--|  ,-- Plesiobatis
                                                `--|        `----- Urotrygon
                                                   |  ,-- fHeliobatis
                                                   |  |  ,-- Hypanus
                                                   `--|  |  ,-- Gymnura
                                                      `--|  |     ,-- fPromyliobatis
                                                         `--|  ,----- Myliobatis
                                                            `--|  ,-- Aetobatus
                                                               `--|  ,-- Mobula
                                                                  `----- Rhinoptera
 
Tree 34: 
   ,-- fDoliodus
   |  ,-- fOzarcus
|--|  |  ,-- fCobelodus
   |  |  |     ,-- Harriotta
   `--|  |  ,----- Chimaera
      |  |  |     ,-- fTribodus
      `--|  |  ,--|  ,-- fHybodus
         |  |  |  `----- fHamiltonichthys
         |  |  |           ,-- Mustelus
         `--|  |        ,----- Scyliorhinus
            |  |     ,--|  ,-- Heterodontus
            |  |     |  `--|  ,-- Hemiscyllium
            |  |     |     `----- Ginglymostoma
            `--|  ,--|     ,-- Pristiophorus
               |  |  |  ,--|  ,-- fPseudorhina
               |  |  |  |  `----- Squatina
               |  |  `--|  ,-- Squalus
               |  |     `--|  ,-- Hexanchus
               |  |        `----- Chlamydoselachus
               `--|  ,-- fBelemnobatis
                  |  |     ,-- fKimmerobatis
                  |  |     |     ,-- fApolithabatis
                  |  |  ,--|  ,----- fAellopobatis
                  |  |  |  `--|  ,-- fSpathobatis
                  |  |  |     `----- fAsterodermus
                  `--|  |        ,-- fAsflapristis
                     |  |     ,----- fPtychotrygon
                     |  |     |     ,-- fIschyrhiza
                     |  |  ,--|  ,----- fOnchopristis
                     |  |  |  `--|  ,-- fLibanopristis
                     `--|  |     `----- fSclerorhynchus
                        |  |        ,-- fTethybatis
                        |  |     ,--|  ,-- Platyrhina
                        |  |     |  `--|  ,-- fTingitanius
                        |  |     |     `--|  ,-- Platyrhinoidis
                        |  |  ,--|        `----- fEoplatyrhina
                        |  |  |  |  ,-- fBritobatos
                        `--|  |  |  |     ,-- Aptychotrema
                           |  |  `--|  ,--|  ,-- Zapteryx
                           |  |     |  |  `----- Trygonorrhina
                           |  |     `--|  ,-- Glaucostegus
                           |  |        `--|  ,-- Pseudobatos
                           |  |           `--|  ,-- Rhinobatos
                           |  |              `--|  ,-- fRmaronita
                           |  |                 `--|  ,-- Rhynchobatus
                           `--|                    `--|  ,-- fRlatus
                              |                       `--|  ,-- Rhina
                              |                          `----- Pristis
                              |        ,-- Bathyraja
                              |     ,----- Raja
                              |     |     ,-- Hypnos
                              |  ,--|  ,----- Torpedo
                              |  |  `--|  ,-- fTitanonarke
                              |  |     `--|  ,-- Narcine
                              |  |        `--|  ,-- fTemera
                              `--|           `----- Narke
                                 |     ,-- fPlesiozanobatus
                                 |  ,----- Zanobatus
                                 |  |  ,-- Hexatrygon
                                 `--|  |  ,-- Urobatis
                                    `--|  |     ,-- fTethytrygon
                                       |  |  ,----- Neotrygon
                                       `--|  |        ,-- fArechia
                                          |  |     ,----- Urolophus
                                          `--|  ,--|  ,-- fAsterotrygon
                                             |  |  `--|  ,-- Potamotrygon
                                             |  |     `--|  ,-- Plesiobatis
                                             `--|        `----- Urotrygon
                                                |  ,-- fHeliobatis
                                                |  |  ,-- Hypanus
                                                `--|  |  ,-- Gymnura
                                                   `--|  |     ,-- fPromyliobatis
                                                      `--|  ,----- Myliobatis
                                                         `--|  ,-- Aetobatus
                                                            `--|  ,-- Mobula
                                                               `----- Rhinoptera
 
Tree 35: 
   ,-- fDoliodus
   |  ,-- fCobelodus
   |  |     ,-- fOzarcus
|--|  |  ,--|  ,-- Harriotta
   |  |  |  `----- Chimaera
   `--|  |     ,-- fTribodus
      |  |  ,--|  ,-- fHybodus
      |  |  |  `----- fHamiltonichthys
      `--|  |           ,-- Mustelus
         |  |        ,----- Scyliorhinus
         |  |     ,--|  ,-- Heterodontus
         |  |     |  `--|  ,-- Hemiscyllium
         `--|     |     `----- Ginglymostoma
            |  ,--|  ,-- Pristiophorus
            |  |  |  |     ,-- fPseudorhina
            |  |  `--|  ,----- Squatina
            |  |     `--|  ,-- Squalus
            |  |        `--|  ,-- Hexanchus
            `--|           `----- Chlamydoselachus
               |  ,-- fBelemnobatis
               |  |  ,-- fKimmerobatis
               |  |  |        ,-- fApolithabatis
               `--|  |     ,----- fAellopobatis
                  |  |  ,--|  ,-- fSpathobatis
                  |  |  |  `----- fAsterodermus
                  `--|  |        ,-- fAsflapristis
                     |  |     ,----- fPtychotrygon
                     |  |     |     ,-- fIschyrhiza
                     |  |  ,--|  ,----- fOnchopristis
                     |  |  |  `--|  ,-- fLibanopristis
                     `--|  |     `----- fSclerorhynchus
                        |  |        ,-- fTethybatis
                        |  |     ,--|  ,-- Platyrhina
                        |  |     |  `--|  ,-- fTingitanius
                        |  |     |     `--|  ,-- Platyrhinoidis
                        |  |  ,--|        `----- fEoplatyrhina
                        |  |  |  |  ,-- fBritobatos
                        `--|  |  |  |     ,-- Aptychotrema
                           |  |  `--|  ,--|  ,-- Zapteryx
                           |  |     |  |  `----- Trygonorrhina
                           |  |     `--|  ,-- Glaucostegus
                           |  |        `--|  ,-- Pseudobatos
                           |  |           `--|  ,-- Rhinobatos
                           |  |              `--|  ,-- fRmaronita
                           |  |                 `--|  ,-- Rhynchobatus
                           `--|                    `--|  ,-- fRlatus
                              |                       `--|  ,-- Rhina
                              |                          `----- Pristis
                              |        ,-- Bathyraja
                              |     ,----- Raja
                              |     |     ,-- Hypnos
                              |  ,--|  ,----- Torpedo
                              |  |  `--|  ,-- fTitanonarke
                              |  |     `--|  ,-- Narcine
                              |  |        `--|  ,-- fTemera
                              `--|           `----- Narke
                                 |     ,-- fPlesiozanobatus
                                 |  ,----- Zanobatus
                                 |  |  ,-- Hexatrygon
                                 `--|  |  ,-- Urobatis
                                    `--|  |     ,-- fTethytrygon
                                       |  |  ,----- Neotrygon
                                       `--|  |        ,-- fArechia
                                          |  |     ,----- Urolophus
                                          `--|  ,--|  ,-- fAsterotrygon
                                             |  |  `--|  ,-- Potamotrygon
                                             |  |     `--|  ,-- Plesiobatis
                                             `--|        `----- Urotrygon
                                                |  ,-- fHeliobatis
                                                |  |  ,-- Hypanus
                                                `--|  |  ,-- Gymnura
                                                   `--|  |     ,-- fPromyliobatis
                                                      `--|  ,----- Myliobatis
                                                         `--|  ,-- Aetobatus
                                                            `--|  ,-- Mobula
                                                               `----- Rhinoptera
 
Tree 36: 
   ,-- fDoliodus
   |  ,-- fCobelodus
   |  |     ,-- fOzarcus
|--|  |  ,--|  ,-- Harriotta
   |  |  |  `----- Chimaera
   `--|  |     ,-- fTribodus
      |  |  ,--|  ,-- fHybodus
      |  |  |  `----- fHamiltonichthys
      `--|  |           ,-- Mustelus
         |  |        ,----- Scyliorhinus
         |  |     ,--|  ,-- Heterodontus
         |  |     |  `--|  ,-- Hemiscyllium
         |  |     |     `----- Ginglymostoma
         `--|  ,--|  ,-- Pristiophorus
            |  |  |  |     ,-- fPseudorhina
            |  |  `--|  ,----- Squatina
            |  |     `--|  ,-- Squalus
            |  |        `--|  ,-- Hexanchus
            |  |           `----- Chlamydoselachus
            `--|  ,-- fBelemnobatis
               |  |     ,-- fKimmerobatis
               |  |     |     ,-- fApolithabatis
               |  |  ,--|  ,----- fAellopobatis
               |  |  |  `--|  ,-- fSpathobatis
               |  |  |     `----- fAsterodermus
               `--|  |        ,-- fAsflapristis
                  |  |     ,----- fPtychotrygon
                  |  |     |     ,-- fIschyrhiza
                  |  |  ,--|  ,----- fOnchopristis
                  |  |  |  `--|  ,-- fLibanopristis
                  `--|  |     `----- fSclerorhynchus
                     |  |        ,-- fTethybatis
                     |  |     ,--|  ,-- Platyrhina
                     |  |     |  `--|  ,-- fTingitanius
                     |  |     |     `--|  ,-- Platyrhinoidis
                     |  |  ,--|        `----- fEoplatyrhina
                     |  |  |  |  ,-- fBritobatos
                     `--|  |  |  |     ,-- Aptychotrema
                        |  |  `--|  ,--|  ,-- Zapteryx
                        |  |     |  |  `----- Trygonorrhina
                        |  |     `--|  ,-- Glaucostegus
                        |  |        `--|  ,-- Pseudobatos
                        |  |           `--|  ,-- Rhinobatos
                        |  |              `--|  ,-- fRmaronita
                        |  |                 `--|  ,-- Rhynchobatus
                        `--|                    `--|  ,-- fRlatus
                           |                       `--|  ,-- Rhina
                           |                          `----- Pristis
                           |        ,-- Bathyraja
                           |     ,----- Raja
                           |     |     ,-- Hypnos
                           |  ,--|  ,----- Torpedo
                           |  |  `--|  ,-- fTitanonarke
                           |  |     `--|  ,-- Narcine
                           |  |        `--|  ,-- fTemera
                           `--|           `----- Narke
                              |     ,-- fPlesiozanobatus
                              |  ,----- Zanobatus
                              |  |  ,-- Hexatrygon
                              `--|  |  ,-- Urobatis
                                 `--|  |     ,-- fTethytrygon
                                    |  |  ,----- Neotrygon
                                    `--|  |        ,-- fArechia
                                       |  |     ,----- Urolophus
                                       `--|  ,--|  ,-- fAsterotrygon
                                          |  |  `--|  ,-- Potamotrygon
                                          |  |     `--|  ,-- Plesiobatis
                                          `--|        `----- Urotrygon
                                             |  ,-- fHeliobatis
                                             |  |  ,-- Hypanus
                                             `--|  |  ,-- Gymnura
                                                `--|  |     ,-- fPromyliobatis
                                                   `--|  ,----- Myliobatis
                                                      `--|  ,-- Aetobatus
                                                         `--|  ,-- Mobula
                                                            `----- Rhinoptera
 
Tree 37: 
   ,-- fDoliodus
   |  ,-- fOzarcus
|--|  |  ,-- fCobelodus
   |  |  |     ,-- Harriotta
   `--|  |  ,----- Chimaera
      |  |  |     ,-- fTribodus
      `--|  |  ,--|  ,-- fHybodus
         |  |  |  `----- fHamiltonichthys
         |  |  |           ,-- Mustelus
         `--|  |        ,----- Scyliorhinus
            |  |     ,--|  ,-- Heterodontus
            |  |     |  `--|  ,-- Hemiscyllium
            |  |     |     `----- Ginglymostoma
            |  |  ,--|  ,-- Pristiophorus
            `--|  |  |  |     ,-- fPseudorhina
               |  |  `--|  ,----- Squatina
               |  |     `--|  ,-- Squalus
               |  |        `--|  ,-- Hexanchus
               |  |           `----- Chlamydoselachus
               |  |     ,-- fBelemnobatis
               |  |     |     ,-- fApolithabatis
               `--|  ,--|  ,----- fAellopobatis
                  |  |  `--|  ,-- fKimmerobatis
                  |  |     `--|  ,-- fSpathobatis
                  |  |        `----- fAsterodermus
                  |  |        ,-- fAsflapristis
                  |  |     ,----- fPtychotrygon
                  |  |     |     ,-- fIschyrhiza
                  |  |  ,--|  ,----- fOnchopristis
                  `--|  |  `--|  ,-- fLibanopristis
                     |  |     `----- fSclerorhynchus
                     |  |        ,-- fTethybatis
                     |  |     ,--|  ,-- Platyrhina
                     |  |     |  `--|  ,-- fTingitanius
                     |  |     |     `--|  ,-- Platyrhinoidis
                     |  |  ,--|        `----- fEoplatyrhina
                     |  |  |  |  ,-- fBritobatos
                     `--|  |  |  |     ,-- Aptychotrema
                        |  |  `--|  ,--|  ,-- Zapteryx
                        |  |     |  |  `----- Trygonorrhina
                        |  |     `--|  ,-- Glaucostegus
                        |  |        `--|  ,-- Pseudobatos
                        |  |           `--|  ,-- Rhinobatos
                        |  |              `--|  ,-- fRmaronita
                        |  |                 `--|  ,-- Rhynchobatus
                        `--|                    `--|  ,-- fRlatus
                           |                       `--|  ,-- Rhina
                           |                          `----- Pristis
                           |        ,-- Bathyraja
                           |     ,----- Raja
                           |     |     ,-- Hypnos
                           |  ,--|  ,----- Torpedo
                           |  |  `--|  ,-- fTitanonarke
                           |  |     `--|  ,-- Narcine
                           |  |        `--|  ,-- fTemera
                           `--|           `----- Narke
                              |     ,-- fPlesiozanobatus
                              |  ,----- Zanobatus
                              |  |  ,-- Hexatrygon
                              `--|  |  ,-- Urobatis
                                 `--|  |     ,-- fTethytrygon
                                    |  |  ,----- Neotrygon
                                    `--|  |        ,-- fArechia
                                       |  |     ,----- Urolophus
                                       `--|  ,--|  ,-- fAsterotrygon
                                          |  |  `--|  ,-- Potamotrygon
                                          |  |     `--|  ,-- Plesiobatis
                                          `--|        `----- Urotrygon
                                             |  ,-- fHeliobatis
                                             |  |  ,-- Hypanus
                                             `--|  |  ,-- Gymnura
                                                `--|  |     ,-- fPromyliobatis
                                                   `--|  ,----- Myliobatis
                                                      `--|  ,-- Aetobatus
                                                         `--|  ,-- Mobula
                                                            `----- Rhinoptera
 
Tree 38: 
   ,-- fDoliodus
   |  ,-- fOzarcus
|--|  |  ,-- fCobelodus
   |  |  |     ,-- Harriotta
   `--|  |  ,----- Chimaera
      |  |  |     ,-- fTribodus
      `--|  |  ,--|  ,-- fHybodus
         |  |  |  `----- fHamiltonichthys
         |  |  |           ,-- Mustelus
         `--|  |        ,----- Scyliorhinus
            |  |     ,--|  ,-- Heterodontus
            |  |     |  `--|  ,-- Hemiscyllium
            |  |     |     `----- Ginglymostoma
            |  |  ,--|     ,-- Pristiophorus
            `--|  |  |  ,--|  ,-- fPseudorhina
               |  |  |  |  `----- Squatina
               |  |  `--|  ,-- Squalus
               |  |     `--|  ,-- Hexanchus
               |  |        `----- Chlamydoselachus
               |  |     ,-- fKimmerobatis
               |  |     |  ,-- fBelemnobatis
               `--|  ,--|  |     ,-- fApolithabatis
                  |  |  `--|  ,----- fAellopobatis
                  |  |     `--|  ,-- fSpathobatis
                  |  |        `----- fAsterodermus
                  |  |        ,-- fAsflapristis
                  |  |     ,----- fPtychotrygon
                  |  |     |     ,-- fIschyrhiza
                  |  |  ,--|  ,----- fOnchopristis
                  `--|  |  `--|  ,-- fLibanopristis
                     |  |     `----- fSclerorhynchus
                     |  |        ,-- fTethybatis
                     |  |     ,--|  ,-- Platyrhina
                     |  |     |  `--|  ,-- fTingitanius
                     |  |     |     `--|  ,-- Platyrhinoidis
                     |  |  ,--|        `----- fEoplatyrhina
                     |  |  |  |  ,-- fBritobatos
                     `--|  |  |  |     ,-- Aptychotrema
                        |  |  `--|  ,--|  ,-- Zapteryx
                        |  |     |  |  `----- Trygonorrhina
                        |  |     `--|  ,-- Glaucostegus
                        |  |        `--|  ,-- Pseudobatos
                        |  |           `--|  ,-- Rhinobatos
                        |  |              `--|  ,-- fRmaronita
                        |  |                 `--|  ,-- Rhynchobatus
                        `--|                    `--|  ,-- fRlatus
                           |                       `--|  ,-- Rhina
                           |                          `----- Pristis
                           |        ,-- Bathyraja
                           |     ,----- Raja
                           |     |     ,-- Hypnos
                           |  ,--|  ,----- Torpedo
                           |  |  `--|  ,-- fTitanonarke
                           |  |     `--|  ,-- Narcine
                           |  |        `--|  ,-- fTemera
                           `--|           `----- Narke
                              |     ,-- fPlesiozanobatus
                              |  ,----- Zanobatus
                              |  |  ,-- Hexatrygon
                              `--|  |  ,-- Urobatis
                                 `--|  |     ,-- fTethytrygon
                                    |  |  ,----- Neotrygon
                                    `--|  |        ,-- fArechia
                                       |  |     ,----- Urolophus
                                       `--|  ,--|  ,-- fAsterotrygon
                                          |  |  `--|  ,-- Potamotrygon
                                          |  |     `--|  ,-- Plesiobatis
                                          `--|        `----- Urotrygon
                                             |  ,-- fHeliobatis
                                             |  |  ,-- Hypanus
                                             `--|  |  ,-- Gymnura
                                                `--|  |     ,-- fPromyliobatis
                                                   `--|  ,----- Myliobatis
                                                      `--|  ,-- Aetobatus
                                                         `--|  ,-- Mobula
                                                            `----- Rhinoptera
 
Tree 39: 
   ,-- fDoliodus
   |  ,-- fOzarcus
|--|  |  ,-- fCobelodus
   |  |  |     ,-- Harriotta
   `--|  |  ,----- Chimaera
      |  |  |     ,-- fTribodus
      `--|  |  ,--|  ,-- fHybodus
         |  |  |  `----- fHamiltonichthys
         |  |  |           ,-- Mustelus
         `--|  |        ,----- Scyliorhinus
            |  |     ,--|  ,-- Heterodontus
            |  |     |  `--|  ,-- Hemiscyllium
            |  |     |     `----- Ginglymostoma
            |  |  ,--|     ,-- Pristiophorus
            `--|  |  |  ,--|  ,-- fPseudorhina
               |  |  |  |  `----- Squatina
               |  |  `--|  ,-- Squalus
               |  |     `--|  ,-- Hexanchus
               |  |        `----- Chlamydoselachus
               |  |     ,-- fBelemnobatis
               |  |     |  ,-- fKimmerobatis
               `--|  ,--|  |     ,-- fApolithabatis
                  |  |  `--|  ,----- fAellopobatis
                  |  |     `--|  ,-- fSpathobatis
                  |  |        `----- fAsterodermus
                  |  |        ,-- fAsflapristis
                  |  |     ,----- fPtychotrygon
                  |  |     |     ,-- fIschyrhiza
                  |  |  ,--|  ,----- fOnchopristis
                  `--|  |  `--|  ,-- fLibanopristis
                     |  |     `----- fSclerorhynchus
                     |  |        ,-- fTethybatis
                     |  |     ,--|  ,-- Platyrhina
                     |  |     |  `--|  ,-- fTingitanius
                     |  |     |     `--|  ,-- Platyrhinoidis
                     |  |  ,--|        `----- fEoplatyrhina
                     |  |  |  |  ,-- fBritobatos
                     `--|  |  |  |     ,-- Aptychotrema
                        |  |  `--|  ,--|  ,-- Zapteryx
                        |  |     |  |  `----- Trygonorrhina
                        |  |     `--|  ,-- Glaucostegus
                        |  |        `--|  ,-- Pseudobatos
                        |  |           `--|  ,-- Rhinobatos
                        |  |              `--|  ,-- fRmaronita
                        |  |                 `--|  ,-- Rhynchobatus
                        `--|                    `--|  ,-- fRlatus
                           |                       `--|  ,-- Rhina
                           |                          `----- Pristis
                           |        ,-- Bathyraja
                           |     ,----- Raja
                           |     |     ,-- Hypnos
                           |  ,--|  ,----- Torpedo
                           |  |  `--|  ,-- fTitanonarke
                           |  |     `--|  ,-- Narcine
                           |  |        `--|  ,-- fTemera
                           `--|           `----- Narke
                              |     ,-- fPlesiozanobatus
                              |  ,----- Zanobatus
                              |  |  ,-- Hexatrygon
                              `--|  |  ,-- Urobatis
                                 `--|  |     ,-- fTethytrygon
                                    |  |  ,----- Neotrygon
                                    `--|  |        ,-- fArechia
                                       |  |     ,----- Urolophus
                                       `--|  ,--|  ,-- fAsterotrygon
                                          |  |  `--|  ,-- Potamotrygon
                                          |  |     `--|  ,-- Plesiobatis
                                          `--|        `----- Urotrygon
                                             |  ,-- fHeliobatis
                                             |  |  ,-- Hypanus
                                             `--|  |  ,-- Gymnura
                                                `--|  |     ,-- fPromyliobatis
                                                   `--|  ,----- Myliobatis
                                                      `--|  ,-- Aetobatus
                                                         `--|  ,-- Mobula
                                                            `----- Rhinoptera
 
Tree 40: 
   ,-- fDoliodus
   |  ,-- fOzarcus
|--|  |  ,-- fCobelodus
   |  |  |     ,-- Harriotta
   `--|  |  ,----- Chimaera
      |  |  |     ,-- fTribodus
      `--|  |  ,--|  ,-- fHybodus
         |  |  |  `----- fHamiltonichthys
         |  |  |           ,-- Mustelus
         `--|  |        ,----- Scyliorhinus
            |  |     ,--|  ,-- Heterodontus
            |  |     |  `--|  ,-- Hemiscyllium
            |  |     |     `----- Ginglymostoma
            |  |  ,--|     ,-- Pristiophorus
            `--|  |  |  ,--|  ,-- fPseudorhina
               |  |  |  |  `----- Squatina
               |  |  `--|  ,-- Squalus
               |  |     `--|  ,-- Hexanchus
               |  |        `----- Chlamydoselachus
               |  |        ,-- fKimmerobatis
               |  |     ,----- fBelemnobatis
               |  |     |     ,-- fApolithabatis
               `--|  ,--|  ,----- fAellopobatis
                  |  |  `--|  ,-- fSpathobatis
                  |  |     `----- fAsterodermus
                  |  |        ,-- fAsflapristis
                  |  |     ,----- fPtychotrygon
                  |  |     |     ,-- fIschyrhiza
                  |  |  ,--|  ,----- fOnchopristis
                  |  |  |  `--|  ,-- fLibanopristis
                  `--|  |     `----- fSclerorhynchus
                     |  |        ,-- fTethybatis
                     |  |     ,--|  ,-- Platyrhina
                     |  |     |  `--|  ,-- fTingitanius
                     |  |     |     `--|  ,-- Platyrhinoidis
                     |  |  ,--|        `----- fEoplatyrhina
                     |  |  |  |  ,-- fBritobatos
                     `--|  |  |  |     ,-- Aptychotrema
                        |  |  `--|  ,--|  ,-- Zapteryx
                        |  |     |  |  `----- Trygonorrhina
                        |  |     `--|  ,-- Glaucostegus
                        |  |        `--|  ,-- Pseudobatos
                        |  |           `--|  ,-- Rhinobatos
                        |  |              `--|  ,-- fRmaronita
                        |  |                 `--|  ,-- Rhynchobatus
                        `--|                    `--|  ,-- fRlatus
                           |                       `--|  ,-- Rhina
                           |                          `----- Pristis
                           |        ,-- Bathyraja
                           |     ,----- Raja
                           |     |     ,-- Hypnos
                           |  ,--|  ,----- Torpedo
                           |  |  `--|  ,-- fTitanonarke
                           |  |     `--|  ,-- Narcine
                           |  |        `--|  ,-- fTemera
                           `--|           `----- Narke
                              |     ,-- fPlesiozanobatus
                              |  ,----- Zanobatus
                              |  |  ,-- Hexatrygon
                              `--|  |  ,-- Urobatis
                                 `--|  |     ,-- fTethytrygon
                                    |  |  ,----- Neotrygon
                                    `--|  |        ,-- fArechia
                                       |  |     ,----- Urolophus
                                       `--|  ,--|  ,-- fAsterotrygon
                                          |  |  `--|  ,-- Potamotrygon
                                          |  |     `--|  ,-- Plesiobatis
                                          `--|        `----- Urotrygon
                                             |  ,-- fHeliobatis
                                             |  |  ,-- Hypanus
                                             `--|  |  ,-- Gymnura
                                                `--|  |     ,-- fPromyliobatis
                                                   `--|  ,----- Myliobatis
                                                      `--|  ,-- Aetobatus
                                                         `--|  ,-- Mobula
                                                            `----- Rhinoptera
 
Tree 41: 
   ,-- fDoliodus
   |  ,-- fOzarcus
|--|  |  ,-- fCobelodus
   |  |  |     ,-- Harriotta
   `--|  |  ,----- Chimaera
      |  |  |     ,-- fTribodus
      `--|  |  ,--|  ,-- fHybodus
         |  |  |  `----- fHamiltonichthys
         |  |  |           ,-- Mustelus
         `--|  |        ,----- Scyliorhinus
            |  |     ,--|  ,-- Heterodontus
            |  |     |  `--|  ,-- Hemiscyllium
            |  |     |     `----- Ginglymostoma
            |  |  ,--|     ,-- Pristiophorus
            `--|  |  |  ,--|  ,-- fPseudorhina
               |  |  |  |  `----- Squatina
               |  |  `--|  ,-- Squalus
               |  |     `--|  ,-- Hexanchus
               |  |        `----- Chlamydoselachus
               |  |     ,-- fBelemnobatis
               |  |     |     ,-- fSpathobatis
               `--|  ,--|  ,----- fAsterodermus
                  |  |  `--|  ,-- fKimmerobatis
                  |  |     `--|  ,-- fApolithabatis
                  |  |        `----- fAellopobatis
                  |  |        ,-- fAsflapristis
                  |  |     ,----- fPtychotrygon
                  |  |     |     ,-- fIschyrhiza
                  |  |  ,--|  ,----- fOnchopristis
                  `--|  |  `--|  ,-- fLibanopristis
                     |  |     `----- fSclerorhynchus
                     |  |        ,-- fTethybatis
                     |  |     ,--|  ,-- Platyrhina
                     |  |     |  `--|  ,-- fTingitanius
                     |  |     |     `--|  ,-- Platyrhinoidis
                     |  |  ,--|        `----- fEoplatyrhina
                     |  |  |  |  ,-- fBritobatos
                     `--|  |  |  |     ,-- Aptychotrema
                        |  |  `--|  ,--|  ,-- Zapteryx
                        |  |     |  |  `----- Trygonorrhina
                        |  |     `--|  ,-- Glaucostegus
                        |  |        `--|  ,-- Pseudobatos
                        |  |           `--|  ,-- Rhinobatos
                        |  |              `--|  ,-- fRmaronita
                        |  |                 `--|  ,-- Rhynchobatus
                        `--|                    `--|  ,-- fRlatus
                           |                       `--|  ,-- Rhina
                           |                          `----- Pristis
                           |        ,-- Bathyraja
                           |     ,----- Raja
                           |     |     ,-- Hypnos
                           |  ,--|  ,----- Torpedo
                           |  |  `--|  ,-- fTitanonarke
                           |  |     `--|  ,-- Narcine
                           |  |        `--|  ,-- fTemera
                           `--|           `----- Narke
                              |     ,-- fPlesiozanobatus
                              |  ,----- Zanobatus
                              |  |  ,-- Hexatrygon
                              `--|  |  ,-- Urobatis
                                 `--|  |     ,-- fTethytrygon
                                    |  |  ,----- Neotrygon
                                    `--|  |        ,-- fArechia
                                       |  |     ,----- Urolophus
                                       `--|  ,--|  ,-- fAsterotrygon
                                          |  |  `--|  ,-- Potamotrygon
                                          |  |     `--|  ,-- Plesiobatis
                                          `--|        `----- Urotrygon
                                             |  ,-- fHeliobatis
                                             |  |  ,-- Hypanus
                                             `--|  |  ,-- Gymnura
                                                `--|  |     ,-- fPromyliobatis
                                                   `--|  ,----- Myliobatis
                                                      `--|  ,-- Aetobatus
                                                         `--|  ,-- Mobula
                                                            `----- Rhinoptera
 
Tree 42: 
   ,-- fDoliodus
   |  ,-- fCobelodus
   |  |     ,-- fOzarcus
|--|  |  ,--|  ,-- Harriotta
   |  |  |  `----- Chimaera
   `--|  |     ,-- fTribodus
      |  |  ,--|  ,-- fHybodus
      |  |  |  `----- fHamiltonichthys
      |  |  |           ,-- Mustelus
      `--|  |        ,----- Scyliorhinus
         |  |     ,--|  ,-- Heterodontus
         |  |     |  `--|  ,-- Hemiscyllium
         |  |     |     `----- Ginglymostoma
         |  |  ,--|  ,-- Pristiophorus
         `--|  |  |  |     ,-- fPseudorhina
            |  |  `--|  ,----- Squatina
            |  |     `--|  ,-- Squalus
            |  |        `--|  ,-- Hexanchus
            |  |           `----- Chlamydoselachus
            |  |     ,-- fKimmerobatis
            |  |     |  ,-- fBelemnobatis
            `--|  ,--|  |     ,-- fApolithabatis
               |  |  `--|  ,----- fAellopobatis
               |  |     `--|  ,-- fSpathobatis
               |  |        `----- fAsterodermus
               |  |        ,-- fAsflapristis
               |  |     ,----- fPtychotrygon
               |  |     |     ,-- fIschyrhiza
               |  |  ,--|  ,----- fOnchopristis
               `--|  |  `--|  ,-- fLibanopristis
                  |  |     `----- fSclerorhynchus
                  |  |        ,-- fTethybatis
                  |  |     ,--|  ,-- Platyrhina
                  |  |     |  `--|  ,-- fTingitanius
                  |  |     |     `--|  ,-- Platyrhinoidis
                  |  |  ,--|        `----- fEoplatyrhina
                  |  |  |  |  ,-- fBritobatos
                  `--|  |  |  |     ,-- Aptychotrema
                     |  |  `--|  ,--|  ,-- Zapteryx
                     |  |     |  |  `----- Trygonorrhina
                     |  |     `--|  ,-- Glaucostegus
                     |  |        `--|  ,-- Pseudobatos
                     |  |           `--|  ,-- Rhinobatos
                     |  |              `--|  ,-- fRmaronita
                     |  |                 `--|  ,-- Rhynchobatus
                     `--|                    `--|  ,-- fRlatus
                        |                       `--|  ,-- Rhina
                        |                          `----- Pristis
                        |        ,-- Bathyraja
                        |     ,----- Raja
                        |     |     ,-- Hypnos
                        |  ,--|  ,----- Torpedo
                        |  |  `--|  ,-- fTitanonarke
                        |  |     `--|  ,-- Narcine
                        |  |        `--|  ,-- fTemera
                        `--|           `----- Narke
                           |     ,-- fPlesiozanobatus
                           |  ,----- Zanobatus
                           |  |  ,-- Hexatrygon
                           `--|  |  ,-- Urobatis
                              `--|  |     ,-- fTethytrygon
                                 |  |  ,----- Neotrygon
                                 `--|  |        ,-- fArechia
                                    |  |     ,----- Urolophus
                                    `--|  ,--|  ,-- fAsterotrygon
                                       |  |  `--|  ,-- Potamotrygon
                                       |  |     `--|  ,-- Plesiobatis
                                       `--|        `----- Urotrygon
                                          |  ,-- fHeliobatis
                                          |  |  ,-- Hypanus
                                          `--|  |  ,-- Gymnura
                                             `--|  |     ,-- fPromyliobatis
                                                `--|  ,----- Myliobatis
                                                   `--|  ,-- Aetobatus
                                                      `--|  ,-- Mobula
                                                         `----- Rhinoptera
 
Tree 43: 
   ,-- fDoliodus
   |  ,-- fCobelodus
   |  |     ,-- fOzarcus
|--|  |  ,--|  ,-- Harriotta
   |  |  |  `----- Chimaera
   `--|  |     ,-- fTribodus
      |  |  ,--|  ,-- fHybodus
      |  |  |  `----- fHamiltonichthys
      |  |  |           ,-- Mustelus
      `--|  |        ,----- Scyliorhinus
         |  |     ,--|  ,-- Heterodontus
         |  |     |  `--|  ,-- Hemiscyllium
         |  |     |     `----- Ginglymostoma
         |  |  ,--|  ,-- Pristiophorus
         `--|  |  |  |     ,-- fPseudorhina
            |  |  `--|  ,----- Squatina
            |  |     `--|  ,-- Squalus
            |  |        `--|  ,-- Hexanchus
            |  |           `----- Chlamydoselachus
            |  |     ,-- fBelemnobatis
            |  |     |  ,-- fKimmerobatis
            `--|  ,--|  |     ,-- fApolithabatis
               |  |  `--|  ,----- fAellopobatis
               |  |     `--|  ,-- fSpathobatis
               |  |        `----- fAsterodermus
               |  |        ,-- fAsflapristis
               |  |     ,----- fPtychotrygon
               |  |     |     ,-- fIschyrhiza
               |  |  ,--|  ,----- fOnchopristis
               `--|  |  `--|  ,-- fLibanopristis
                  |  |     `----- fSclerorhynchus
                  |  |        ,-- fTethybatis
                  |  |     ,--|  ,-- Platyrhina
                  |  |     |  `--|  ,-- fTingitanius
                  |  |     |     `--|  ,-- Platyrhinoidis
                  |  |  ,--|        `----- fEoplatyrhina
                  |  |  |  |  ,-- fBritobatos
                  `--|  |  |  |     ,-- Aptychotrema
                     |  |  `--|  ,--|  ,-- Zapteryx
                     |  |     |  |  `----- Trygonorrhina
                     |  |     `--|  ,-- Glaucostegus
                     |  |        `--|  ,-- Pseudobatos
                     |  |           `--|  ,-- Rhinobatos
                     |  |              `--|  ,-- fRmaronita
                     |  |                 `--|  ,-- Rhynchobatus
                     `--|                    `--|  ,-- fRlatus
                        |                       `--|  ,-- Rhina
                        |                          `----- Pristis
                        |        ,-- Bathyraja
                        |     ,----- Raja
                        |     |     ,-- Hypnos
                        |  ,--|  ,----- Torpedo
                        |  |  `--|  ,-- fTitanonarke
                        |  |     `--|  ,-- Narcine
                        |  |        `--|  ,-- fTemera
                        `--|           `----- Narke
                           |     ,-- fPlesiozanobatus
                           |  ,----- Zanobatus
                           |  |  ,-- Hexatrygon
                           `--|  |  ,-- Urobatis
                              `--|  |     ,-- fTethytrygon
                                 |  |  ,----- Neotrygon
                                 `--|  |        ,-- fArechia
                                    |  |     ,----- Urolophus
                                    `--|  ,--|  ,-- fAsterotrygon
                                       |  |  `--|  ,-- Potamotrygon
                                       |  |     `--|  ,-- Plesiobatis
                                       `--|        `----- Urotrygon
                                          |  ,-- fHeliobatis
                                          |  |  ,-- Hypanus
                                          `--|  |  ,-- Gymnura
                                             `--|  |     ,-- fPromyliobatis
                                                `--|  ,----- Myliobatis
                                                   `--|  ,-- Aetobatus
                                                      `--|  ,-- Mobula
                                                         `----- Rhinoptera
 
Tree 44: 
   ,-- fDoliodus
   |  ,-- fCobelodus
   |  |     ,-- fOzarcus
|--|  |  ,--|  ,-- Harriotta
   |  |  |  `----- Chimaera
   `--|  |     ,-- fTribodus
      |  |  ,--|  ,-- fHybodus
      |  |  |  `----- fHamiltonichthys
      |  |  |           ,-- Mustelus
      `--|  |        ,----- Scyliorhinus
         |  |     ,--|  ,-- Heterodontus
         |  |     |  `--|  ,-- Hemiscyllium
         |  |     |     `----- Ginglymostoma
         |  |  ,--|  ,-- Pristiophorus
         `--|  |  |  |     ,-- fPseudorhina
            |  |  `--|  ,----- Squatina
            |  |     `--|  ,-- Squalus
            |  |        `--|  ,-- Hexanchus
            |  |           `----- Chlamydoselachus
            |  |        ,-- fKimmerobatis
            |  |     ,----- fBelemnobatis
            |  |     |     ,-- fApolithabatis
            `--|  ,--|  ,----- fAellopobatis
               |  |  `--|  ,-- fSpathobatis
               |  |     `----- fAsterodermus
               |  |        ,-- fAsflapristis
               |  |     ,----- fPtychotrygon
               |  |     |     ,-- fIschyrhiza
               |  |  ,--|  ,----- fOnchopristis
               |  |  |  `--|  ,-- fLibanopristis
               `--|  |     `----- fSclerorhynchus
                  |  |        ,-- fTethybatis
                  |  |     ,--|  ,-- Platyrhina
                  |  |     |  `--|  ,-- fTingitanius
                  |  |     |     `--|  ,-- Platyrhinoidis
                  |  |  ,--|        `----- fEoplatyrhina
                  |  |  |  |  ,-- fBritobatos
                  `--|  |  |  |     ,-- Aptychotrema
                     |  |  `--|  ,--|  ,-- Zapteryx
                     |  |     |  |  `----- Trygonorrhina
                     |  |     `--|  ,-- Glaucostegus
                     |  |        `--|  ,-- Pseudobatos
                     |  |           `--|  ,-- Rhinobatos
                     |  |              `--|  ,-- fRmaronita
                     |  |                 `--|  ,-- Rhynchobatus
                     `--|                    `--|  ,-- fRlatus
                        |                       `--|  ,-- Rhina
                        |                          `----- Pristis
                        |        ,-- Bathyraja
                        |     ,----- Raja
                        |     |     ,-- Hypnos
                        |  ,--|  ,----- Torpedo
                        |  |  `--|  ,-- fTitanonarke
                        |  |     `--|  ,-- Narcine
                        |  |        `--|  ,-- fTemera
                        `--|           `----- Narke
                           |     ,-- fPlesiozanobatus
                           |  ,----- Zanobatus
                           |  |  ,-- Hexatrygon
                           `--|  |  ,-- Urobatis
                              `--|  |     ,-- fTethytrygon
                                 |  |  ,----- Neotrygon
                                 `--|  |        ,-- fArechia
                                    |  |     ,----- Urolophus
                                    `--|  ,--|  ,-- fAsterotrygon
                                       |  |  `--|  ,-- Potamotrygon
                                       |  |     `--|  ,-- Plesiobatis
                                       `--|        `----- Urotrygon
                                          |  ,-- fHeliobatis
                                          |  |  ,-- Hypanus
                                          `--|  |  ,-- Gymnura
                                             `--|  |     ,-- fPromyliobatis
                                                `--|  ,----- Myliobatis
                                                   `--|  ,-- Aetobatus
                                                      `--|  ,-- Mobula
                                                         `----- Rhinoptera
 
Tree 45: 
   ,-- fDoliodus
   |  ,-- fCobelodus
   |  |     ,-- fOzarcus
|--|  |  ,--|  ,-- Harriotta
   |  |  |  `----- Chimaera
   `--|  |     ,-- fTribodus
      |  |  ,--|  ,-- fHybodus
      |  |  |  `----- fHamiltonichthys
      |  |  |           ,-- Mustelus
      `--|  |        ,----- Scyliorhinus
         |  |     ,--|  ,-- Heterodontus
         |  |     |  `--|  ,-- Hemiscyllium
         |  |     |     `----- Ginglymostoma
         |  |  ,--|  ,-- Pristiophorus
         `--|  |  |  |     ,-- fPseudorhina
            |  |  `--|  ,----- Squatina
            |  |     `--|  ,-- Squalus
            |  |        `--|  ,-- Hexanchus
            |  |           `----- Chlamydoselachus
            |  |     ,-- fBelemnobatis
            |  |     |     ,-- fSpathobatis
            `--|  ,--|  ,----- fAsterodermus
               |  |  `--|  ,-- fKimmerobatis
               |  |     `--|  ,-- fApolithabatis
               |  |        `----- fAellopobatis
               |  |        ,-- fAsflapristis
               |  |     ,----- fPtychotrygon
               |  |     |     ,-- fIschyrhiza
               |  |  ,--|  ,----- fOnchopristis
               `--|  |  `--|  ,-- fLibanopristis
                  |  |     `----- fSclerorhynchus
                  |  |        ,-- fTethybatis
                  |  |     ,--|  ,-- Platyrhina
                  |  |     |  `--|  ,-- fTingitanius
                  |  |     |     `--|  ,-- Platyrhinoidis
                  |  |  ,--|        `----- fEoplatyrhina
                  |  |  |  |  ,-- fBritobatos
                  `--|  |  |  |     ,-- Aptychotrema
                     |  |  `--|  ,--|  ,-- Zapteryx
                     |  |     |  |  `----- Trygonorrhina
                     |  |     `--|  ,-- Glaucostegus
                     |  |        `--|  ,-- Pseudobatos
                     |  |           `--|  ,-- Rhinobatos
                     |  |              `--|  ,-- fRmaronita
                     |  |                 `--|  ,-- Rhynchobatus
                     `--|                    `--|  ,-- fRlatus
                        |                       `--|  ,-- Rhina
                        |                          `----- Pristis
                        |        ,-- Bathyraja
                        |     ,----- Raja
                        |     |     ,-- Hypnos
                        |  ,--|  ,----- Torpedo
                        |  |  `--|  ,-- fTitanonarke
                        |  |     `--|  ,-- Narcine
                        |  |        `--|  ,-- fTemera
                        `--|           `----- Narke
                           |     ,-- fPlesiozanobatus
                           |  ,----- Zanobatus
                           |  |  ,-- Hexatrygon
                           `--|  |  ,-- Urobatis
                              `--|  |     ,-- fTethytrygon
                                 |  |  ,----- Neotrygon
                                 `--|  |        ,-- fArechia
                                    |  |     ,----- Urolophus
                                    `--|  ,--|  ,-- fAsterotrygon
                                       |  |  `--|  ,-- Potamotrygon
                                       |  |     `--|  ,-- Plesiobatis
                                       `--|        `----- Urotrygon
                                          |  ,-- fHeliobatis
                                          |  |  ,-- Hypanus
                                          `--|  |  ,-- Gymnura
                                             `--|  |     ,-- fPromyliobatis
                                                `--|  ,----- Myliobatis
                                                   `--|  ,-- Aetobatus
                                                      `--|  ,-- Mobula
                                                         `----- Rhinoptera
 
Tree 46: 
   ,-- fDoliodus
   |  ,-- fCobelodus
   |  |     ,-- fOzarcus
|--|  |  ,--|  ,-- Harriotta
   |  |  |  `----- Chimaera
   `--|  |     ,-- fTribodus
      |  |  ,--|  ,-- fHybodus
      |  |  |  `----- fHamiltonichthys
      |  |  |           ,-- Mustelus
      `--|  |        ,----- Scyliorhinus
         |  |     ,--|  ,-- Heterodontus
         |  |     |  `--|  ,-- Hemiscyllium
         |  |     |     `----- Ginglymostoma
         |  |  ,--|     ,-- Pristiophorus
         `--|  |  |  ,--|  ,-- fPseudorhina
            |  |  |  |  `----- Squatina
            |  |  `--|  ,-- Squalus
            |  |     `--|  ,-- Hexanchus
            |  |        `----- Chlamydoselachus
            |  |     ,-- fKimmerobatis
            |  |  ,--|  ,-- fBelemnobatis
            `--|  |  `--|  ,-- fAsterodermus
               |  |     `--|  ,-- fSpathobatis
               |  |        `--|  ,-- fApolithabatis
               |  |           `----- fAellopobatis
               |  |        ,-- fAsflapristis
               |  |     ,----- fPtychotrygon
               |  |     |     ,-- fIschyrhiza
               |  |  ,--|  ,----- fOnchopristis
               `--|  |  `--|  ,-- fLibanopristis
                  |  |     `----- fSclerorhynchus
                  |  |        ,-- fTethybatis
                  |  |     ,--|  ,-- Platyrhina
                  |  |     |  `--|  ,-- fTingitanius
                  |  |     |     `--|  ,-- Platyrhinoidis
                  |  |  ,--|        `----- fEoplatyrhina
                  |  |  |  |  ,-- fBritobatos
                  `--|  |  |  |     ,-- Aptychotrema
                     |  |  `--|  ,--|  ,-- Zapteryx
                     |  |     |  |  `----- Trygonorrhina
                     |  |     `--|  ,-- Glaucostegus
                     |  |        `--|  ,-- Pseudobatos
                     |  |           `--|  ,-- Rhinobatos
                     |  |              `--|  ,-- fRmaronita
                     |  |                 `--|  ,-- Rhynchobatus
                     `--|                    `--|  ,-- fRlatus
                        |                       `--|  ,-- Rhina
                        |                          `----- Pristis
                        |        ,-- Bathyraja
                        |     ,----- Raja
                        |     |     ,-- Hypnos
                        |  ,--|  ,----- Torpedo
                        |  |  `--|  ,-- fTitanonarke
                        |  |     `--|  ,-- Narcine
                        |  |        `--|  ,-- fTemera
                        `--|           `----- Narke
                           |     ,-- fPlesiozanobatus
                           |  ,----- Zanobatus
                           |  |  ,-- Hexatrygon
                           `--|  |  ,-- Urobatis
                              `--|  |     ,-- fTethytrygon
                                 |  |  ,----- Neotrygon
                                 `--|  |        ,-- fArechia
                                    |  |     ,----- Urolophus
                                    `--|  ,--|  ,-- fAsterotrygon
                                       |  |  `--|  ,-- Potamotrygon
                                       |  |     `--|  ,-- Plesiobatis
                                       `--|        `----- Urotrygon
                                          |  ,-- fHeliobatis
                                          |  |  ,-- Hypanus
                                          `--|  |  ,-- Gymnura
                                             `--|  |     ,-- fPromyliobatis
                                                `--|  ,----- Myliobatis
                                                   `--|  ,-- Aetobatus
                                                      `--|  ,-- Mobula
                                                         `----- Rhinoptera
 
Tree 47: 
   ,-- fDoliodus
   |  ,-- fCobelodus
   |  |     ,-- fOzarcus
|--|  |  ,--|  ,-- Harriotta
   |  |  |  `----- Chimaera
   `--|  |     ,-- fTribodus
      |  |  ,--|  ,-- fHybodus
      |  |  |  `----- fHamiltonichthys
      |  |  |           ,-- Mustelus
      `--|  |        ,----- Scyliorhinus
         |  |     ,--|  ,-- Heterodontus
         |  |     |  `--|  ,-- Hemiscyllium
         |  |     |     `----- Ginglymostoma
         |  |  ,--|     ,-- Pristiophorus
         `--|  |  |  ,--|  ,-- fPseudorhina
            |  |  |  |  `----- Squatina
            |  |  `--|  ,-- Squalus
            |  |     `--|  ,-- Hexanchus
            |  |        `----- Chlamydoselachus
            |  |     ,-- fBelemnobatis
            |  |  ,--|  ,-- fAsterodermus
            `--|  |  `--|  ,-- fSpathobatis
               |  |     `--|  ,-- fKimmerobatis
               |  |        `--|  ,-- fApolithabatis
               |  |           `----- fAellopobatis
               |  |        ,-- fAsflapristis
               |  |     ,----- fPtychotrygon
               |  |     |     ,-- fIschyrhiza
               |  |  ,--|  ,----- fOnchopristis
               `--|  |  `--|  ,-- fLibanopristis
                  |  |     `----- fSclerorhynchus
                  |  |        ,-- fTethybatis
                  |  |     ,--|  ,-- Platyrhina
                  |  |     |  `--|  ,-- fTingitanius
                  |  |     |     `--|  ,-- Platyrhinoidis
                  |  |  ,--|        `----- fEoplatyrhina
                  |  |  |  |  ,-- fBritobatos
                  `--|  |  |  |     ,-- Aptychotrema
                     |  |  `--|  ,--|  ,-- Zapteryx
                     |  |     |  |  `----- Trygonorrhina
                     |  |     `--|  ,-- Glaucostegus
                     |  |        `--|  ,-- Pseudobatos
                     |  |           `--|  ,-- Rhinobatos
                     |  |              `--|  ,-- fRmaronita
                     |  |                 `--|  ,-- Rhynchobatus
                     `--|                    `--|  ,-- fRlatus
                        |                       `--|  ,-- Rhina
                        |                          `----- Pristis
                        |        ,-- Bathyraja
                        |     ,----- Raja
                        |     |     ,-- Hypnos
                        |  ,--|  ,----- Torpedo
                        |  |  `--|  ,-- fTitanonarke
                        |  |     `--|  ,-- Narcine
                        |  |        `--|  ,-- fTemera
                        `--|           `----- Narke
                           |     ,-- fPlesiozanobatus
                           |  ,----- Zanobatus
                           |  |  ,-- Hexatrygon
                           `--|  |  ,-- Urobatis
                              `--|  |     ,-- fTethytrygon
                                 |  |  ,----- Neotrygon
                                 `--|  |        ,-- fArechia
                                    |  |     ,----- Urolophus
                                    `--|  ,--|  ,-- fAsterotrygon
                                       |  |  `--|  ,-- Potamotrygon
                                       |  |     `--|  ,-- Plesiobatis
                                       `--|        `----- Urotrygon
                                          |  ,-- fHeliobatis
                                          |  |  ,-- Hypanus
                                          `--|  |  ,-- Gymnura
                                             `--|  |     ,-- fPromyliobatis
                                                `--|  ,----- Myliobatis
                                                   `--|  ,-- Aetobatus
                                                      `--|  ,-- Mobula
                                                         `----- Rhinoptera
 
Tree 48: 
   ,-- fDoliodus
   |  ,-- fOzarcus
|--|  |  ,-- fCobelodus
   |  |  |     ,-- Harriotta
   `--|  |  ,----- Chimaera
      |  |  |     ,-- fTribodus
      `--|  |  ,--|  ,-- fHybodus
         |  |  |  `----- fHamiltonichthys
         |  |  |           ,-- Mustelus
         `--|  |        ,----- Scyliorhinus
            |  |     ,--|  ,-- Heterodontus
            |  |     |  `--|  ,-- Hemiscyllium
            |  |     |     `----- Ginglymostoma
            `--|  ,--|  ,-- Pristiophorus
               |  |  |  |     ,-- fPseudorhina
               |  |  `--|  ,----- Squatina
               |  |     `--|  ,-- Squalus
               |  |        `--|  ,-- Hexanchus
               |  |           `----- Chlamydoselachus
               `--|  ,-- fBelemnobatis
                  |  |        ,-- fApolithabatis
                  |  |     ,----- fAellopobatis
                  |  |  ,--|  ,-- fKimmerobatis
                  |  |  |  `--|  ,-- fSpathobatis
                  |  |  |     `----- fAsterodermus
                  `--|  |        ,-- fAsflapristis
                     |  |     ,----- fPtychotrygon
                     |  |     |     ,-- fIschyrhiza
                     |  |  ,--|  ,----- fOnchopristis
                     |  |  |  `--|  ,-- fLibanopristis
                     `--|  |     `----- fSclerorhynchus
                        |  |        ,-- fTethybatis
                        |  |     ,--|  ,-- Platyrhina
                        |  |     |  `--|  ,-- fTingitanius
                        |  |     |     `--|  ,-- Platyrhinoidis
                        |  |  ,--|        `----- fEoplatyrhina
                        |  |  |  |  ,-- fBritobatos
                        `--|  |  |  |     ,-- Aptychotrema
                           |  |  `--|  ,--|  ,-- Zapteryx
                           |  |     |  |  `----- Trygonorrhina
                           |  |     `--|  ,-- Glaucostegus
                           |  |        `--|  ,-- Pseudobatos
                           |  |           `--|  ,-- Rhinobatos
                           |  |              `--|  ,-- fRmaronita
                           |  |                 `--|  ,-- Rhynchobatus
                           `--|                    `--|  ,-- fRlatus
                              |                       `--|  ,-- Rhina
                              |                          `----- Pristis
                              |        ,-- Bathyraja
                              |     ,----- Raja
                              |     |     ,-- Hypnos
                              |  ,--|  ,----- Torpedo
                              |  |  `--|  ,-- fTitanonarke
                              |  |     `--|  ,-- Narcine
                              |  |        `--|  ,-- fTemera
                              `--|           `----- Narke
                                 |     ,-- fPlesiozanobatus
                                 |  ,----- Zanobatus
                                 |  |  ,-- Hexatrygon
                                 `--|  |  ,-- Urobatis
                                    `--|  |     ,-- fTethytrygon
                                       |  |  ,----- Neotrygon
                                       `--|  |        ,-- fArechia
                                          |  |     ,----- Urolophus
                                          `--|  ,--|  ,-- fAsterotrygon
                                             |  |  `--|  ,-- Potamotrygon
                                             |  |     `--|  ,-- Plesiobatis
                                             `--|        `----- Urotrygon
                                                |  ,-- fHeliobatis
                                                `--|  ,-- Hypanus
                                                   `--|  ,-- fPromyliobatis
                                                      `--|  ,-- Gymnura
                                                         `--|  ,-- Myliobatis
                                                            `--|  ,-- Aetobatus
                                                               `--|  ,-- Mobula
                                                                  `----- Rhinoptera
 
Tree 49: 
   ,-- fDoliodus
   |  ,-- fOzarcus
|--|  |  ,-- fCobelodus
   |  |  |     ,-- Harriotta
   `--|  |  ,----- Chimaera
      |  |  |     ,-- fTribodus
      `--|  |  ,--|  ,-- fHybodus
         |  |  |  `----- fHamiltonichthys
         |  |  |           ,-- Mustelus
         `--|  |        ,----- Scyliorhinus
            |  |     ,--|  ,-- Heterodontus
            |  |     |  `--|  ,-- Hemiscyllium
            |  |     |     `----- Ginglymostoma
            |  |  ,--|  ,-- Pristiophorus
            `--|  |  |  |     ,-- fPseudorhina
               |  |  `--|  ,----- Squatina
               |  |     `--|  ,-- Squalus
               |  |        `--|  ,-- Hexanchus
               |  |           `----- Chlamydoselachus
               |  |     ,-- fBelemnobatis
               |  |     |     ,-- fApolithabatis
               `--|  ,--|  ,----- fAellopobatis
                  |  |  `--|  ,-- fKimmerobatis
                  |  |     `--|  ,-- fSpathobatis
                  |  |        `----- fAsterodermus
                  |  |        ,-- fAsflapristis
                  |  |     ,----- fPtychotrygon
                  |  |     |     ,-- fIschyrhiza
                  |  |  ,--|  ,----- fOnchopristis
                  `--|  |  `--|  ,-- fLibanopristis
                     |  |     `----- fSclerorhynchus
                     |  |        ,-- fTethybatis
                     |  |     ,--|  ,-- Platyrhina
                     |  |     |  `--|  ,-- fTingitanius
                     |  |     |     `--|  ,-- Platyrhinoidis
                     |  |  ,--|        `----- fEoplatyrhina
                     |  |  |  |  ,-- fBritobatos
                     `--|  |  |  |     ,-- Aptychotrema
                        |  |  `--|  ,--|  ,-- Zapteryx
                        |  |     |  |  `----- Trygonorrhina
                        |  |     `--|  ,-- Glaucostegus
                        |  |        `--|  ,-- Pseudobatos
                        |  |           `--|  ,-- Rhinobatos
                        |  |              `--|  ,-- fRmaronita
                        |  |                 `--|  ,-- Rhynchobatus
                        `--|                    `--|  ,-- fRlatus
                           |                       `--|  ,-- Rhina
                           |                          `----- Pristis
                           |        ,-- Bathyraja
                           |     ,----- Raja
                           |     |     ,-- Hypnos
                           |  ,--|  ,----- Torpedo
                           |  |  `--|  ,-- fTitanonarke
                           |  |     `--|  ,-- Narcine
                           |  |        `--|  ,-- fTemera
                           `--|           `----- Narke
                              |     ,-- fPlesiozanobatus
                              |  ,----- Zanobatus
                              |  |  ,-- Hexatrygon
                              `--|  |  ,-- Urobatis
                                 `--|  |     ,-- fTethytrygon
                                    |  |  ,----- Neotrygon
                                    `--|  |        ,-- fArechia
                                       |  |     ,----- Urolophus
                                       `--|  ,--|  ,-- fAsterotrygon
                                          |  |  `--|  ,-- Potamotrygon
                                          |  |     `--|  ,-- Plesiobatis
                                          `--|        `----- Urotrygon
                                             |  ,-- fHeliobatis
                                             `--|  ,-- Hypanus
                                                `--|  ,-- fPromyliobatis
                                                   `--|  ,-- Gymnura
                                                      `--|  ,-- Myliobatis
                                                         `--|  ,-- Aetobatus
                                                            `--|  ,-- Mobula
                                                               `----- Rhinoptera
 
Tree 50: 
   ,-- fDoliodus
   |  ,-- fOzarcus
|--|  |  ,-- fCobelodus
   `--|  |     ,-- Harriotta
      |  |  ,----- Chimaera
      `--|  |     ,-- fTribodus
         |  |  ,--|  ,-- fHybodus
         |  |  |  `----- fHamiltonichthys
         `--|  |           ,-- Mustelus
            |  |        ,----- Scyliorhinus
            |  |     ,--|  ,-- Heterodontus
            |  |     |  `--|  ,-- Hemiscyllium
            `--|     |     `----- Ginglymostoma
               |  ,--|     ,-- Pristiophorus
               |  |  |  ,--|  ,-- fPseudorhina
               |  |  |  |  `----- Squatina
               |  |  `--|  ,-- Squalus
               |  |     `--|  ,-- Hexanchus
               `--|        `----- Chlamydoselachus
                  |  ,-- fBelemnobatis
                  |  |  ,-- fKimmerobatis
                  |  |  |        ,-- fApolithabatis
                  `--|  |     ,----- fAellopobatis
                     |  |  ,--|  ,-- fSpathobatis
                     |  |  |  `----- fAsterodermus
                     `--|  |        ,-- fAsflapristis
                        |  |     ,----- fPtychotrygon
                        |  |     |     ,-- fIschyrhiza
                        |  |  ,--|  ,----- fOnchopristis
                        |  |  |  `--|  ,-- fLibanopristis
                        `--|  |     `----- fSclerorhynchus
                           |  |        ,-- fTethybatis
                           |  |     ,--|  ,-- Platyrhina
                           |  |     |  `--|  ,-- fTingitanius
                           |  |     |     `--|  ,-- Platyrhinoidis
                           |  |  ,--|        `----- fEoplatyrhina
                           |  |  |  |  ,-- fBritobatos
                           `--|  |  |  |     ,-- Aptychotrema
                              |  |  `--|  ,--|  ,-- Zapteryx
                              |  |     |  |  `----- Trygonorrhina
                              |  |     `--|  ,-- Glaucostegus
                              |  |        `--|  ,-- Pseudobatos
                              |  |           `--|  ,-- Rhinobatos
                              |  |              `--|  ,-- fRmaronita
                              |  |                 `--|  ,-- Rhynchobatus
                              `--|                    `--|  ,-- fRlatus
                                 |                       `--|  ,-- Rhina
                                 |                          `----- Pristis
                                 |        ,-- Bathyraja
                                 |     ,----- Raja
                                 |     |     ,-- Hypnos
                                 |  ,--|  ,----- Torpedo
                                 |  |  `--|  ,-- fTitanonarke
                                 |  |     `--|  ,-- Narcine
                                 |  |        `--|  ,-- fTemera
                                 `--|           `----- Narke
                                    |     ,-- fPlesiozanobatus
                                    |  ,----- Zanobatus
                                    |  |  ,-- Hexatrygon
                                    `--|  |  ,-- Urobatis
                                       `--|  |     ,-- fTethytrygon
                                          |  |  ,----- Neotrygon
                                          `--|  |        ,-- fArechia
                                             |  |     ,----- Urolophus
                                             `--|  ,--|  ,-- fAsterotrygon
                                                |  |  `--|  ,-- Potamotrygon
                                                |  |     `--|  ,-- Plesiobatis
                                                `--|        `----- Urotrygon
                                                   |  ,-- fHeliobatis
                                                   `--|  ,-- Hypanus
                                                      `--|  ,-- fPromyliobatis
                                                         `--|  ,-- Gymnura
                                                            `--|  ,-- Myliobatis
                                                               `--|  ,-- Aetobatus
                                                                  `--|  ,-- Mobula
                                                                     `----- Rhinoptera
 
Tree 51: 
   ,-- fDoliodus
   |  ,-- fOzarcus
|--|  |  ,-- fCobelodus
   |  |  |     ,-- Harriotta
   `--|  |  ,----- Chimaera
      |  |  |     ,-- fTribodus
      `--|  |  ,--|  ,-- fHybodus
         |  |  |  `----- fHamiltonichthys
         |  |  |           ,-- Mustelus
         `--|  |        ,----- Scyliorhinus
            |  |     ,--|  ,-- Heterodontus
            |  |     |  `--|  ,-- Hemiscyllium
            |  |     |     `----- Ginglymostoma
            `--|  ,--|     ,-- Pristiophorus
               |  |  |  ,--|  ,-- fPseudorhina
               |  |  |  |  `----- Squatina
               |  |  `--|  ,-- Squalus
               |  |     `--|  ,-- Hexanchus
               |  |        `----- Chlamydoselachus
               `--|  ,-- fBelemnobatis
                  |  |     ,-- fKimmerobatis
                  |  |     |     ,-- fApolithabatis
                  |  |  ,--|  ,----- fAellopobatis
                  |  |  |  `--|  ,-- fSpathobatis
                  |  |  |     `----- fAsterodermus
                  `--|  |        ,-- fAsflapristis
                     |  |     ,----- fPtychotrygon
                     |  |     |     ,-- fIschyrhiza
                     |  |  ,--|  ,----- fOnchopristis
                     |  |  |  `--|  ,-- fLibanopristis
                     `--|  |     `----- fSclerorhynchus
                        |  |        ,-- fTethybatis
                        |  |     ,--|  ,-- Platyrhina
                        |  |     |  `--|  ,-- fTingitanius
                        |  |     |     `--|  ,-- Platyrhinoidis
                        |  |  ,--|        `----- fEoplatyrhina
                        |  |  |  |  ,-- fBritobatos
                        `--|  |  |  |     ,-- Aptychotrema
                           |  |  `--|  ,--|  ,-- Zapteryx
                           |  |     |  |  `----- Trygonorrhina
                           |  |     `--|  ,-- Glaucostegus
                           |  |        `--|  ,-- Pseudobatos
                           |  |           `--|  ,-- Rhinobatos
                           |  |              `--|  ,-- fRmaronita
                           |  |                 `--|  ,-- Rhynchobatus
                           `--|                    `--|  ,-- fRlatus
                              |                       `--|  ,-- Rhina
                              |                          `----- Pristis
                              |        ,-- Bathyraja
                              |     ,----- Raja
                              |     |     ,-- Hypnos
                              |  ,--|  ,----- Torpedo
                              |  |  `--|  ,-- fTitanonarke
                              |  |     `--|  ,-- Narcine
                              |  |        `--|  ,-- fTemera
                              `--|           `----- Narke
                                 |     ,-- fPlesiozanobatus
                                 |  ,----- Zanobatus
                                 |  |  ,-- Hexatrygon
                                 `--|  |  ,-- Urobatis
                                    `--|  |     ,-- fTethytrygon
                                       |  |  ,----- Neotrygon
                                       `--|  |        ,-- fArechia
                                          |  |     ,----- Urolophus
                                          `--|  ,--|  ,-- fAsterotrygon
                                             |  |  `--|  ,-- Potamotrygon
                                             |  |     `--|  ,-- Plesiobatis
                                             `--|        `----- Urotrygon
                                                |  ,-- fHeliobatis
                                                `--|  ,-- Hypanus
                                                   `--|  ,-- fPromyliobatis
                                                      `--|  ,-- Gymnura
                                                         `--|  ,-- Myliobatis
                                                            `--|  ,-- Aetobatus
                                                               `--|  ,-- Mobula
                                                                  `----- Rhinoptera
 
Tree 52: 
   ,-- fDoliodus
   |  ,-- fOzarcus
|--|  |  ,-- fCobelodus
   |  |  |     ,-- Harriotta
   `--|  |  ,----- Chimaera
      |  |  |     ,-- fTribodus
      `--|  |  ,--|  ,-- fHybodus
         |  |  |  `----- fHamiltonichthys
         |  |  |           ,-- Mustelus
         `--|  |        ,----- Scyliorhinus
            |  |     ,--|  ,-- Heterodontus
            |  |     |  `--|  ,-- Hemiscyllium
            |  |     |     `----- Ginglymostoma
            |  |  ,--|     ,-- Pristiophorus
            `--|  |  |  ,--|  ,-- fPseudorhina
               |  |  |  |  `----- Squatina
               |  |  `--|  ,-- Squalus
               |  |     `--|  ,-- Hexanchus
               |  |        `----- Chlamydoselachus
               |  |     ,-- fKimmerobatis
               |  |     |  ,-- fBelemnobatis
               `--|  ,--|  |     ,-- fApolithabatis
                  |  |  `--|  ,----- fAellopobatis
                  |  |     `--|  ,-- fSpathobatis
                  |  |        `----- fAsterodermus
                  |  |        ,-- fAsflapristis
                  |  |     ,----- fPtychotrygon
                  |  |     |     ,-- fIschyrhiza
                  |  |  ,--|  ,----- fOnchopristis
                  `--|  |  `--|  ,-- fLibanopristis
                     |  |     `----- fSclerorhynchus
                     |  |        ,-- fTethybatis
                     |  |     ,--|  ,-- Platyrhina
                     |  |     |  `--|  ,-- fTingitanius
                     |  |     |     `--|  ,-- Platyrhinoidis
                     |  |  ,--|        `----- fEoplatyrhina
                     |  |  |  |  ,-- fBritobatos
                     `--|  |  |  |     ,-- Aptychotrema
                        |  |  `--|  ,--|  ,-- Zapteryx
                        |  |     |  |  `----- Trygonorrhina
                        |  |     `--|  ,-- Glaucostegus
                        |  |        `--|  ,-- Pseudobatos
                        |  |           `--|  ,-- Rhinobatos
                        |  |              `--|  ,-- fRmaronita
                        |  |                 `--|  ,-- Rhynchobatus
                        `--|                    `--|  ,-- fRlatus
                           |                       `--|  ,-- Rhina
                           |                          `----- Pristis
                           |        ,-- Bathyraja
                           |     ,----- Raja
                           |     |     ,-- Hypnos
                           |  ,--|  ,----- Torpedo
                           |  |  `--|  ,-- fTitanonarke
                           |  |     `--|  ,-- Narcine
                           |  |        `--|  ,-- fTemera
                           `--|           `----- Narke
                              |     ,-- fPlesiozanobatus
                              |  ,----- Zanobatus
                              |  |  ,-- Hexatrygon
                              `--|  |  ,-- Urobatis
                                 `--|  |     ,-- fTethytrygon
                                    |  |  ,----- Neotrygon
                                    `--|  |        ,-- fArechia
                                       |  |     ,----- Urolophus
                                       `--|  ,--|  ,-- fAsterotrygon
                                          |  |  `--|  ,-- Potamotrygon
                                          |  |     `--|  ,-- Plesiobatis
                                          `--|        `----- Urotrygon
                                             |  ,-- fHeliobatis
                                             `--|  ,-- Hypanus
                                                `--|  ,-- fPromyliobatis
                                                   `--|  ,-- Gymnura
                                                      `--|  ,-- Myliobatis
                                                         `--|  ,-- Aetobatus
                                                            `--|  ,-- Mobula
                                                               `----- Rhinoptera
 
Tree 53: 
   ,-- fDoliodus
   |  ,-- fOzarcus
|--|  |  ,-- fCobelodus
   |  |  |     ,-- Harriotta
   `--|  |  ,----- Chimaera
      |  |  |     ,-- fTribodus
      `--|  |  ,--|  ,-- fHybodus
         |  |  |  `----- fHamiltonichthys
         |  |  |           ,-- Mustelus
         `--|  |        ,----- Scyliorhinus
            |  |     ,--|  ,-- Heterodontus
            |  |     |  `--|  ,-- Hemiscyllium
            |  |     |     `----- Ginglymostoma
            |  |  ,--|     ,-- Pristiophorus
            `--|  |  |  ,--|  ,-- fPseudorhina
               |  |  |  |  `----- Squatina
               |  |  `--|  ,-- Squalus
               |  |     `--|  ,-- Hexanchus
               |  |        `----- Chlamydoselachus
               |  |     ,-- fBelemnobatis
               |  |     |  ,-- fKimmerobatis
               `--|  ,--|  |     ,-- fApolithabatis
                  |  |  `--|  ,----- fAellopobatis
                  |  |     `--|  ,-- fSpathobatis
                  |  |        `----- fAsterodermus
                  |  |        ,-- fAsflapristis
                  |  |     ,----- fPtychotrygon
                  |  |     |     ,-- fIschyrhiza
                  |  |  ,--|  ,----- fOnchopristis
                  `--|  |  `--|  ,-- fLibanopristis
                     |  |     `----- fSclerorhynchus
                     |  |        ,-- fTethybatis
                     |  |     ,--|  ,-- Platyrhina
                     |  |     |  `--|  ,-- fTingitanius
                     |  |     |     `--|  ,-- Platyrhinoidis
                     |  |  ,--|        `----- fEoplatyrhina
                     |  |  |  |  ,-- fBritobatos
                     `--|  |  |  |     ,-- Aptychotrema
                        |  |  `--|  ,--|  ,-- Zapteryx
                        |  |     |  |  `----- Trygonorrhina
                        |  |     `--|  ,-- Glaucostegus
                        |  |        `--|  ,-- Pseudobatos
                        |  |           `--|  ,-- Rhinobatos
                        |  |              `--|  ,-- fRmaronita
                        |  |                 `--|  ,-- Rhynchobatus
                        `--|                    `--|  ,-- fRlatus
                           |                       `--|  ,-- Rhina
                           |                          `----- Pristis
                           |        ,-- Bathyraja
                           |     ,----- Raja
                           |     |     ,-- Hypnos
                           |  ,--|  ,----- Torpedo
                           |  |  `--|  ,-- fTitanonarke
                           |  |     `--|  ,-- Narcine
                           |  |        `--|  ,-- fTemera
                           `--|           `----- Narke
                              |     ,-- fPlesiozanobatus
                              |  ,----- Zanobatus
                              |  |  ,-- Hexatrygon
                              `--|  |  ,-- Urobatis
                                 `--|  |     ,-- fTethytrygon
                                    |  |  ,----- Neotrygon
                                    `--|  |        ,-- fArechia
                                       |  |     ,----- Urolophus
                                       `--|  ,--|  ,-- fAsterotrygon
                                          |  |  `--|  ,-- Potamotrygon
                                          |  |     `--|  ,-- Plesiobatis
                                          `--|        `----- Urotrygon
                                             |  ,-- fHeliobatis
                                             `--|  ,-- Hypanus
                                                `--|  ,-- fPromyliobatis
                                                   `--|  ,-- Gymnura
                                                      `--|  ,-- Myliobatis
                                                         `--|  ,-- Aetobatus
                                                            `--|  ,-- Mobula
                                                               `----- Rhinoptera
 
Tree 54: 
   ,-- fDoliodus
   |  ,-- fOzarcus
|--|  |  ,-- fCobelodus
   |  |  |     ,-- Harriotta
   `--|  |  ,----- Chimaera
      |  |  |     ,-- fTribodus
      `--|  |  ,--|  ,-- fHybodus
         |  |  |  `----- fHamiltonichthys
         |  |  |           ,-- Mustelus
         `--|  |        ,----- Scyliorhinus
            |  |     ,--|  ,-- Heterodontus
            |  |     |  `--|  ,-- Hemiscyllium
            |  |     |     `----- Ginglymostoma
            |  |  ,--|     ,-- Pristiophorus
            `--|  |  |  ,--|  ,-- fPseudorhina
               |  |  |  |  `----- Squatina
               |  |  `--|  ,-- Squalus
               |  |     `--|  ,-- Hexanchus
               |  |        `----- Chlamydoselachus
               |  |        ,-- fKimmerobatis
               |  |     ,----- fBelemnobatis
               |  |     |     ,-- fApolithabatis
               `--|  ,--|  ,----- fAellopobatis
                  |  |  `--|  ,-- fSpathobatis
                  |  |     `----- fAsterodermus
                  |  |        ,-- fAsflapristis
                  |  |     ,----- fPtychotrygon
                  |  |     |     ,-- fIschyrhiza
                  |  |  ,--|  ,----- fOnchopristis
                  |  |  |  `--|  ,-- fLibanopristis
                  `--|  |     `----- fSclerorhynchus
                     |  |        ,-- fTethybatis
                     |  |     ,--|  ,-- Platyrhina
                     |  |     |  `--|  ,-- fTingitanius
                     |  |     |     `--|  ,-- Platyrhinoidis
                     |  |  ,--|        `----- fEoplatyrhina
                     |  |  |  |  ,-- fBritobatos
                     `--|  |  |  |     ,-- Aptychotrema
                        |  |  `--|  ,--|  ,-- Zapteryx
                        |  |     |  |  `----- Trygonorrhina
                        |  |     `--|  ,-- Glaucostegus
                        |  |        `--|  ,-- Pseudobatos
                        |  |           `--|  ,-- Rhinobatos
                        |  |              `--|  ,-- fRmaronita
                        |  |                 `--|  ,-- Rhynchobatus
                        `--|                    `--|  ,-- fRlatus
                           |                       `--|  ,-- Rhina
                           |                          `----- Pristis
                           |        ,-- Bathyraja
                           |     ,----- Raja
                           |     |     ,-- Hypnos
                           |  ,--|  ,----- Torpedo
                           |  |  `--|  ,-- fTitanonarke
                           |  |     `--|  ,-- Narcine
                           |  |        `--|  ,-- fTemera
                           `--|           `----- Narke
                              |     ,-- fPlesiozanobatus
                              |  ,----- Zanobatus
                              |  |  ,-- Hexatrygon
                              `--|  |  ,-- Urobatis
                                 `--|  |     ,-- fTethytrygon
                                    |  |  ,----- Neotrygon
                                    `--|  |        ,-- fArechia
                                       |  |     ,----- Urolophus
                                       `--|  ,--|  ,-- fAsterotrygon
                                          |  |  `--|  ,-- Potamotrygon
                                          |  |     `--|  ,-- Plesiobatis
                                          `--|        `----- Urotrygon
                                             |  ,-- fHeliobatis
                                             `--|  ,-- Hypanus
                                                `--|  ,-- fPromyliobatis
                                                   `--|  ,-- Gymnura
                                                      `--|  ,-- Myliobatis
                                                         `--|  ,-- Aetobatus
                                                            `--|  ,-- Mobula
                                                               `----- Rhinoptera
 
Tree 55: 
   ,-- fDoliodus
   |  ,-- fOzarcus
|--|  |  ,-- fCobelodus
   |  |  |     ,-- Harriotta
   `--|  |  ,----- Chimaera
      |  |  |     ,-- fTribodus
      `--|  |  ,--|  ,-- fHybodus
         |  |  |  `----- fHamiltonichthys
         |  |  |           ,-- Mustelus
         `--|  |        ,----- Scyliorhinus
            |  |     ,--|  ,-- Heterodontus
            |  |     |  `--|  ,-- Hemiscyllium
            |  |     |     `----- Ginglymostoma
            |  |  ,--|     ,-- Pristiophorus
            `--|  |  |  ,--|  ,-- fPseudorhina
               |  |  |  |  `----- Squatina
               |  |  `--|  ,-- Squalus
               |  |     `--|  ,-- Hexanchus
               |  |        `----- Chlamydoselachus
               |  |     ,-- fBelemnobatis
               |  |     |     ,-- fSpathobatis
               `--|  ,--|  ,----- fAsterodermus
                  |  |  `--|  ,-- fKimmerobatis
                  |  |     `--|  ,-- fApolithabatis
                  |  |        `----- fAellopobatis
                  |  |        ,-- fAsflapristis
                  |  |     ,----- fPtychotrygon
                  |  |     |     ,-- fIschyrhiza
                  |  |  ,--|  ,----- fOnchopristis
                  `--|  |  `--|  ,-- fLibanopristis
                     |  |     `----- fSclerorhynchus
                     |  |        ,-- fTethybatis
                     |  |     ,--|  ,-- Platyrhina
                     |  |     |  `--|  ,-- fTingitanius
                     |  |     |     `--|  ,-- Platyrhinoidis
                     |  |  ,--|        `----- fEoplatyrhina
                     |  |  |  |  ,-- fBritobatos
                     `--|  |  |  |     ,-- Aptychotrema
                        |  |  `--|  ,--|  ,-- Zapteryx
                        |  |     |  |  `----- Trygonorrhina
                        |  |     `--|  ,-- Glaucostegus
                        |  |        `--|  ,-- Pseudobatos
                        |  |           `--|  ,-- Rhinobatos
                        |  |              `--|  ,-- fRmaronita
                        |  |                 `--|  ,-- Rhynchobatus
                        `--|                    `--|  ,-- fRlatus
                           |                       `--|  ,-- Rhina
                           |                          `----- Pristis
                           |        ,-- Bathyraja
                           |     ,----- Raja
                           |     |     ,-- Hypnos
                           |  ,--|  ,----- Torpedo
                           |  |  `--|  ,-- fTitanonarke
                           |  |     `--|  ,-- Narcine
                           |  |        `--|  ,-- fTemera
                           `--|           `----- Narke
                              |     ,-- fPlesiozanobatus
                              |  ,----- Zanobatus
                              |  |  ,-- Hexatrygon
                              `--|  |  ,-- Urobatis
                                 `--|  |     ,-- fTethytrygon
                                    |  |  ,----- Neotrygon
                                    `--|  |        ,-- fArechia
                                       |  |     ,----- Urolophus
                                       `--|  ,--|  ,-- fAsterotrygon
                                          |  |  `--|  ,-- Potamotrygon
                                          |  |     `--|  ,-- Plesiobatis
                                          `--|        `----- Urotrygon
                                             |  ,-- fHeliobatis
                                             `--|  ,-- Hypanus
                                                `--|  ,-- fPromyliobatis
                                                   `--|  ,-- Gymnura
                                                      `--|  ,-- Myliobatis
                                                         `--|  ,-- Aetobatus
                                                            `--|  ,-- Mobula
                                                               `----- Rhinoptera
 
Tree 56: 
   ,-- fDoliodus
   |  ,-- fCobelodus
   |  |     ,-- fOzarcus
|--|  |  ,--|  ,-- Harriotta
   |  |  |  `----- Chimaera
   `--|  |     ,-- fTribodus
      |  |  ,--|  ,-- fHybodus
      |  |  |  `----- fHamiltonichthys
      `--|  |           ,-- Mustelus
         |  |        ,----- Scyliorhinus
         |  |     ,--|  ,-- Heterodontus
         |  |     |  `--|  ,-- Hemiscyllium
         `--|     |     `----- Ginglymostoma
            |  ,--|  ,-- Pristiophorus
            |  |  |  |     ,-- fPseudorhina
            |  |  `--|  ,----- Squatina
            |  |     `--|  ,-- Squalus
            |  |        `--|  ,-- Hexanchus
            `--|           `----- Chlamydoselachus
               |  ,-- fBelemnobatis
               |  |  ,-- fKimmerobatis
               |  |  |        ,-- fApolithabatis
               `--|  |     ,----- fAellopobatis
                  |  |  ,--|  ,-- fSpathobatis
                  |  |  |  `----- fAsterodermus
                  `--|  |        ,-- fAsflapristis
                     |  |     ,----- fPtychotrygon
                     |  |     |     ,-- fIschyrhiza
                     |  |  ,--|  ,----- fOnchopristis
                     |  |  |  `--|  ,-- fLibanopristis
                     `--|  |     `----- fSclerorhynchus
                        |  |        ,-- fTethybatis
                        |  |     ,--|  ,-- Platyrhina
                        |  |     |  `--|  ,-- fTingitanius
                        |  |     |     `--|  ,-- Platyrhinoidis
                        |  |  ,--|        `----- fEoplatyrhina
                        |  |  |  |  ,-- fBritobatos
                        `--|  |  |  |     ,-- Aptychotrema
                           |  |  `--|  ,--|  ,-- Zapteryx
                           |  |     |  |  `----- Trygonorrhina
                           |  |     `--|  ,-- Glaucostegus
                           |  |        `--|  ,-- Pseudobatos
                           |  |           `--|  ,-- Rhinobatos
                           |  |              `--|  ,-- fRmaronita
                           |  |                 `--|  ,-- Rhynchobatus
                           `--|                    `--|  ,-- fRlatus
                              |                       `--|  ,-- Rhina
                              |                          `----- Pristis
                              |        ,-- Bathyraja
                              |     ,----- Raja
                              |     |     ,-- Hypnos
                              |  ,--|  ,----- Torpedo
                              |  |  `--|  ,-- fTitanonarke
                              |  |     `--|  ,-- Narcine
                              |  |        `--|  ,-- fTemera
                              `--|           `----- Narke
                                 |     ,-- fPlesiozanobatus
                                 |  ,----- Zanobatus
                                 |  |  ,-- Hexatrygon
                                 `--|  |  ,-- Urobatis
                                    `--|  |     ,-- fTethytrygon
                                       |  |  ,----- Neotrygon
                                       `--|  |        ,-- fArechia
                                          |  |     ,----- Urolophus
                                          `--|  ,--|  ,-- fAsterotrygon
                                             |  |  `--|  ,-- Potamotrygon
                                             |  |     `--|  ,-- Plesiobatis
                                             `--|        `----- Urotrygon
                                                |  ,-- fHeliobatis
                                                `--|  ,-- Hypanus
                                                   `--|  ,-- fPromyliobatis
                                                      `--|  ,-- Gymnura
                                                         `--|  ,-- Myliobatis
                                                            `--|  ,-- Aetobatus
                                                               `--|  ,-- Mobula
                                                                  `----- Rhinoptera
 
Tree 57: 
   ,-- fDoliodus
   |  ,-- fCobelodus
   |  |     ,-- fOzarcus
|--|  |  ,--|  ,-- Harriotta
   |  |  |  `----- Chimaera
   `--|  |     ,-- fTribodus
      |  |  ,--|  ,-- fHybodus
      |  |  |  `----- fHamiltonichthys
      `--|  |           ,-- Mustelus
         |  |        ,----- Scyliorhinus
         |  |     ,--|  ,-- Heterodontus
         |  |     |  `--|  ,-- Hemiscyllium
         |  |     |     `----- Ginglymostoma
         `--|  ,--|  ,-- Pristiophorus
            |  |  |  |     ,-- fPseudorhina
            |  |  `--|  ,----- Squatina
            |  |     `--|  ,-- Squalus
            |  |        `--|  ,-- Hexanchus
            |  |           `----- Chlamydoselachus
            `--|  ,-- fBelemnobatis
               |  |     ,-- fKimmerobatis
               |  |     |     ,-- fApolithabatis
               |  |  ,--|  ,----- fAellopobatis
               |  |  |  `--|  ,-- fSpathobatis
               |  |  |     `----- fAsterodermus
               `--|  |        ,-- fAsflapristis
                  |  |     ,----- fPtychotrygon
                  |  |     |     ,-- fIschyrhiza
                  |  |  ,--|  ,----- fOnchopristis
                  |  |  |  `--|  ,-- fLibanopristis
                  `--|  |     `----- fSclerorhynchus
                     |  |        ,-- fTethybatis
                     |  |     ,--|  ,-- Platyrhina
                     |  |     |  `--|  ,-- fTingitanius
                     |  |     |     `--|  ,-- Platyrhinoidis
                     |  |  ,--|        `----- fEoplatyrhina
                     |  |  |  |  ,-- fBritobatos
                     `--|  |  |  |     ,-- Aptychotrema
                        |  |  `--|  ,--|  ,-- Zapteryx
                        |  |     |  |  `----- Trygonorrhina
                        |  |     `--|  ,-- Glaucostegus
                        |  |        `--|  ,-- Pseudobatos
                        |  |           `--|  ,-- Rhinobatos
                        |  |              `--|  ,-- fRmaronita
                        |  |                 `--|  ,-- Rhynchobatus
                        `--|                    `--|  ,-- fRlatus
                           |                       `--|  ,-- Rhina
                           |                          `----- Pristis
                           |        ,-- Bathyraja
                           |     ,----- Raja
                           |     |     ,-- Hypnos
                           |  ,--|  ,----- Torpedo
                           |  |  `--|  ,-- fTitanonarke
                           |  |     `--|  ,-- Narcine
                           |  |        `--|  ,-- fTemera
                           `--|           `----- Narke
                              |     ,-- fPlesiozanobatus
                              |  ,----- Zanobatus
                              |  |  ,-- Hexatrygon
                              `--|  |  ,-- Urobatis
                                 `--|  |     ,-- fTethytrygon
                                    |  |  ,----- Neotrygon
                                    `--|  |        ,-- fArechia
                                       |  |     ,----- Urolophus
                                       `--|  ,--|  ,-- fAsterotrygon
                                          |  |  `--|  ,-- Potamotrygon
                                          |  |     `--|  ,-- Plesiobatis
                                          `--|        `----- Urotrygon
                                             |  ,-- fHeliobatis
                                             `--|  ,-- Hypanus
                                                `--|  ,-- fPromyliobatis
                                                   `--|  ,-- Gymnura
                                                      `--|  ,-- Myliobatis
                                                         `--|  ,-- Aetobatus
                                                            `--|  ,-- Mobula
                                                               `----- Rhinoptera
 
Tree 58: 
   ,-- fDoliodus
   |  ,-- fCobelodus
   |  |     ,-- fOzarcus
|--|  |  ,--|  ,-- Harriotta
   |  |  |  `----- Chimaera
   `--|  |     ,-- fTribodus
      |  |  ,--|  ,-- fHybodus
      |  |  |  `----- fHamiltonichthys
      |  |  |           ,-- Mustelus
      `--|  |        ,----- Scyliorhinus
         |  |     ,--|  ,-- Heterodontus
         |  |     |  `--|  ,-- Hemiscyllium
         |  |     |     `----- Ginglymostoma
         |  |  ,--|  ,-- Pristiophorus
         `--|  |  |  |     ,-- fPseudorhina
            |  |  `--|  ,----- Squatina
            |  |     `--|  ,-- Squalus
            |  |        `--|  ,-- Hexanchus
            |  |           `----- Chlamydoselachus
            |  |     ,-- fKimmerobatis
            |  |     |  ,-- fBelemnobatis
            `--|  ,--|  |     ,-- fApolithabatis
               |  |  `--|  ,----- fAellopobatis
               |  |     `--|  ,-- fSpathobatis
               |  |        `----- fAsterodermus
               |  |        ,-- fAsflapristis
               |  |     ,----- fPtychotrygon
               |  |     |     ,-- fIschyrhiza
               |  |  ,--|  ,----- fOnchopristis
               `--|  |  `--|  ,-- fLibanopristis
                  |  |     `----- fSclerorhynchus
                  |  |        ,-- fTethybatis
                  |  |     ,--|  ,-- Platyrhina
                  |  |     |  `--|  ,-- fTingitanius
                  |  |     |     `--|  ,-- Platyrhinoidis
                  |  |  ,--|        `----- fEoplatyrhina
                  |  |  |  |  ,-- fBritobatos
                  `--|  |  |  |     ,-- Aptychotrema
                     |  |  `--|  ,--|  ,-- Zapteryx
                     |  |     |  |  `----- Trygonorrhina
                     |  |     `--|  ,-- Glaucostegus
                     |  |        `--|  ,-- Pseudobatos
                     |  |           `--|  ,-- Rhinobatos
                     |  |              `--|  ,-- fRmaronita
                     |  |                 `--|  ,-- Rhynchobatus
                     `--|                    `--|  ,-- fRlatus
                        |                       `--|  ,-- Rhina
                        |                          `----- Pristis
                        |        ,-- Bathyraja
                        |     ,----- Raja
                        |     |     ,-- Hypnos
                        |  ,--|  ,----- Torpedo
                        |  |  `--|  ,-- fTitanonarke
                        |  |     `--|  ,-- Narcine
                        |  |        `--|  ,-- fTemera
                        `--|           `----- Narke
                           |     ,-- fPlesiozanobatus
                           |  ,----- Zanobatus
                           |  |  ,-- Hexatrygon
                           `--|  |  ,-- Urobatis
                              `--|  |     ,-- fTethytrygon
                                 |  |  ,----- Neotrygon
                                 `--|  |        ,-- fArechia
                                    |  |     ,----- Urolophus
                                    `--|  ,--|  ,-- fAsterotrygon
                                       |  |  `--|  ,-- Potamotrygon
                                       |  |     `--|  ,-- Plesiobatis
                                       `--|        `----- Urotrygon
                                          |  ,-- fHeliobatis
                                          `--|  ,-- Hypanus
                                             `--|  ,-- fPromyliobatis
                                                `--|  ,-- Gymnura
                                                   `--|  ,-- Myliobatis
                                                      `--|  ,-- Aetobatus
                                                         `--|  ,-- Mobula
                                                            `----- Rhinoptera
 
Tree 59: 
   ,-- fDoliodus
   |  ,-- fCobelodus
   |  |     ,-- fOzarcus
|--|  |  ,--|  ,-- Harriotta
   |  |  |  `----- Chimaera
   `--|  |     ,-- fTribodus
      |  |  ,--|  ,-- fHybodus
      |  |  |  `----- fHamiltonichthys
      |  |  |           ,-- Mustelus
      `--|  |        ,----- Scyliorhinus
         |  |     ,--|  ,-- Heterodontus
         |  |     |  `--|  ,-- Hemiscyllium
         |  |     |     `----- Ginglymostoma
         |  |  ,--|  ,-- Pristiophorus
         `--|  |  |  |     ,-- fPseudorhina
            |  |  `--|  ,----- Squatina
            |  |     `--|  ,-- Squalus
            |  |        `--|  ,-- Hexanchus
            |  |           `----- Chlamydoselachus
            |  |     ,-- fBelemnobatis
            |  |     |  ,-- fKimmerobatis
            `--|  ,--|  |     ,-- fApolithabatis
               |  |  `--|  ,----- fAellopobatis
               |  |     `--|  ,-- fSpathobatis
               |  |        `----- fAsterodermus
               |  |        ,-- fAsflapristis
               |  |     ,----- fPtychotrygon
               |  |     |     ,-- fIschyrhiza
               |  |  ,--|  ,----- fOnchopristis
               `--|  |  `--|  ,-- fLibanopristis
                  |  |     `----- fSclerorhynchus
                  |  |        ,-- fTethybatis
                  |  |     ,--|  ,-- Platyrhina
                  |  |     |  `--|  ,-- fTingitanius
                  |  |     |     `--|  ,-- Platyrhinoidis
                  |  |  ,--|        `----- fEoplatyrhina
                  |  |  |  |  ,-- fBritobatos
                  `--|  |  |  |     ,-- Aptychotrema
                     |  |  `--|  ,--|  ,-- Zapteryx
                     |  |     |  |  `----- Trygonorrhina
                     |  |     `--|  ,-- Glaucostegus
                     |  |        `--|  ,-- Pseudobatos
                     |  |           `--|  ,-- Rhinobatos
                     |  |              `--|  ,-- fRmaronita
                     |  |                 `--|  ,-- Rhynchobatus
                     `--|                    `--|  ,-- fRlatus
                        |                       `--|  ,-- Rhina
                        |                          `----- Pristis
                        |        ,-- Bathyraja
                        |     ,----- Raja
                        |     |     ,-- Hypnos
                        |  ,--|  ,----- Torpedo
                        |  |  `--|  ,-- fTitanonarke
                        |  |     `--|  ,-- Narcine
                        |  |        `--|  ,-- fTemera
                        `--|           `----- Narke
                           |     ,-- fPlesiozanobatus
                           |  ,----- Zanobatus
                           |  |  ,-- Hexatrygon
                           `--|  |  ,-- Urobatis
                              `--|  |     ,-- fTethytrygon
                                 |  |  ,----- Neotrygon
                                 `--|  |        ,-- fArechia
                                    |  |     ,----- Urolophus
                                    `--|  ,--|  ,-- fAsterotrygon
                                       |  |  `--|  ,-- Potamotrygon
                                       |  |     `--|  ,-- Plesiobatis
                                       `--|        `----- Urotrygon
                                          |  ,-- fHeliobatis
                                          `--|  ,-- Hypanus
                                             `--|  ,-- fPromyliobatis
                                                `--|  ,-- Gymnura
                                                   `--|  ,-- Myliobatis
                                                      `--|  ,-- Aetobatus
                                                         `--|  ,-- Mobula
                                                            `----- Rhinoptera
 
Tree 60: 
   ,-- fDoliodus
   |  ,-- fCobelodus
   |  |     ,-- fOzarcus
|--|  |  ,--|  ,-- Harriotta
   |  |  |  `----- Chimaera
   `--|  |     ,-- fTribodus
      |  |  ,--|  ,-- fHybodus
      |  |  |  `----- fHamiltonichthys
      |  |  |           ,-- Mustelus
      `--|  |        ,----- Scyliorhinus
         |  |     ,--|  ,-- Heterodontus
         |  |     |  `--|  ,-- Hemiscyllium
         |  |     |     `----- Ginglymostoma
         |  |  ,--|  ,-- Pristiophorus
         `--|  |  |  |     ,-- fPseudorhina
            |  |  `--|  ,----- Squatina
            |  |     `--|  ,-- Squalus
            |  |        `--|  ,-- Hexanchus
            |  |           `----- Chlamydoselachus
            |  |        ,-- fKimmerobatis
            |  |     ,----- fBelemnobatis
            |  |     |     ,-- fApolithabatis
            `--|  ,--|  ,----- fAellopobatis
               |  |  `--|  ,-- fSpathobatis
               |  |     `----- fAsterodermus
               |  |        ,-- fAsflapristis
               |  |     ,----- fPtychotrygon
               |  |     |     ,-- fIschyrhiza
               |  |  ,--|  ,----- fOnchopristis
               |  |  |  `--|  ,-- fLibanopristis
               `--|  |     `----- fSclerorhynchus
                  |  |        ,-- fTethybatis
                  |  |     ,--|  ,-- Platyrhina
                  |  |     |  `--|  ,-- fTingitanius
                  |  |     |     `--|  ,-- Platyrhinoidis
                  |  |  ,--|        `----- fEoplatyrhina
                  |  |  |  |  ,-- fBritobatos
                  `--|  |  |  |     ,-- Aptychotrema
                     |  |  `--|  ,--|  ,-- Zapteryx
                     |  |     |  |  `----- Trygonorrhina
                     |  |     `--|  ,-- Glaucostegus
                     |  |        `--|  ,-- Pseudobatos
                     |  |           `--|  ,-- Rhinobatos
                     |  |              `--|  ,-- fRmaronita
                     |  |                 `--|  ,-- Rhynchobatus
                     `--|                    `--|  ,-- fRlatus
                        |                       `--|  ,-- Rhina
                        |                          `----- Pristis
                        |        ,-- Bathyraja
                        |     ,----- Raja
                        |     |     ,-- Hypnos
                        |  ,--|  ,----- Torpedo
                        |  |  `--|  ,-- fTitanonarke
                        |  |     `--|  ,-- Narcine
                        |  |        `--|  ,-- fTemera
                        `--|           `----- Narke
                           |     ,-- fPlesiozanobatus
                           |  ,----- Zanobatus
                           |  |  ,-- Hexatrygon
                           `--|  |  ,-- Urobatis
                              `--|  |     ,-- fTethytrygon
                                 |  |  ,----- Neotrygon
                                 `--|  |        ,-- fArechia
                                    |  |     ,----- Urolophus
                                    `--|  ,--|  ,-- fAsterotrygon
                                       |  |  `--|  ,-- Potamotrygon
                                       |  |     `--|  ,-- Plesiobatis
                                       `--|        `----- Urotrygon
                                          |  ,-- fHeliobatis
                                          `--|  ,-- Hypanus
                                             `--|  ,-- fPromyliobatis
                                                `--|  ,-- Gymnura
                                                   `--|  ,-- Myliobatis
                                                      `--|  ,-- Aetobatus
                                                         `--|  ,-- Mobula
                                                            `----- Rhinoptera
 
Tree 61: 
   ,-- fDoliodus
   |  ,-- fCobelodus
   |  |     ,-- fOzarcus
|--|  |  ,--|  ,-- Harriotta
   |  |  |  `----- Chimaera
   `--|  |     ,-- fTribodus
      |  |  ,--|  ,-- fHybodus
      |  |  |  `----- fHamiltonichthys
      |  |  |           ,-- Mustelus
      `--|  |        ,----- Scyliorhinus
         |  |     ,--|  ,-- Heterodontus
         |  |     |  `--|  ,-- Hemiscyllium
         |  |     |     `----- Ginglymostoma
         |  |  ,--|  ,-- Pristiophorus
         `--|  |  |  |     ,-- fPseudorhina
            |  |  `--|  ,----- Squatina
            |  |     `--|  ,-- Squalus
            |  |        `--|  ,-- Hexanchus
            |  |           `----- Chlamydoselachus
            |  |     ,-- fBelemnobatis
            |  |     |     ,-- fSpathobatis
            `--|  ,--|  ,----- fAsterodermus
               |  |  `--|  ,-- fKimmerobatis
               |  |     `--|  ,-- fApolithabatis
               |  |        `----- fAellopobatis
               |  |        ,-- fAsflapristis
               |  |     ,----- fPtychotrygon
               |  |     |     ,-- fIschyrhiza
               |  |  ,--|  ,----- fOnchopristis
               `--|  |  `--|  ,-- fLibanopristis
                  |  |     `----- fSclerorhynchus
                  |  |        ,-- fTethybatis
                  |  |     ,--|  ,-- Platyrhina
                  |  |     |  `--|  ,-- fTingitanius
                  |  |     |     `--|  ,-- Platyrhinoidis
                  |  |  ,--|        `----- fEoplatyrhina
                  |  |  |  |  ,-- fBritobatos
                  `--|  |  |  |     ,-- Aptychotrema
                     |  |  `--|  ,--|  ,-- Zapteryx
                     |  |     |  |  `----- Trygonorrhina
                     |  |     `--|  ,-- Glaucostegus
                     |  |        `--|  ,-- Pseudobatos
                     |  |           `--|  ,-- Rhinobatos
                     |  |              `--|  ,-- fRmaronita
                     |  |                 `--|  ,-- Rhynchobatus
                     `--|                    `--|  ,-- fRlatus
                        |                       `--|  ,-- Rhina
                        |                          `----- Pristis
                        |        ,-- Bathyraja
                        |     ,----- Raja
                        |     |     ,-- Hypnos
                        |  ,--|  ,----- Torpedo
                        |  |  `--|  ,-- fTitanonarke
                        |  |     `--|  ,-- Narcine
                        |  |        `--|  ,-- fTemera
                        `--|           `----- Narke
                           |     ,-- fPlesiozanobatus
                           |  ,----- Zanobatus
                           |  |  ,-- Hexatrygon
                           `--|  |  ,-- Urobatis
                              `--|  |     ,-- fTethytrygon
                                 |  |  ,----- Neotrygon
                                 `--|  |        ,-- fArechia
                                    |  |     ,----- Urolophus
                                    `--|  ,--|  ,-- fAsterotrygon
                                       |  |  `--|  ,-- Potamotrygon
                                       |  |     `--|  ,-- Plesiobatis
                                       `--|        `----- Urotrygon
                                          |  ,-- fHeliobatis
                                          `--|  ,-- Hypanus
                                             `--|  ,-- fPromyliobatis
                                                `--|  ,-- Gymnura
                                                   `--|  ,-- Myliobatis
                                                      `--|  ,-- Aetobatus
                                                         `--|  ,-- Mobula
                                                            `----- Rhinoptera
 
Tree 62: 
   ,-- fDoliodus
   |  ,-- fCobelodus
   |  |     ,-- fOzarcus
|--|  |  ,--|  ,-- Harriotta
   |  |  |  `----- Chimaera
   `--|  |     ,-- fTribodus
      |  |  ,--|  ,-- fHybodus
      |  |  |  `----- fHamiltonichthys
      |  |  |           ,-- Mustelus
      `--|  |        ,----- Scyliorhinus
         |  |     ,--|  ,-- Heterodontus
         |  |     |  `--|  ,-- Hemiscyllium
         |  |     |     `----- Ginglymostoma
         |  |  ,--|     ,-- Pristiophorus
         `--|  |  |  ,--|  ,-- fPseudorhina
            |  |  |  |  `----- Squatina
            |  |  `--|  ,-- Squalus
            |  |     `--|  ,-- Hexanchus
            |  |        `----- Chlamydoselachus
            |  |     ,-- fKimmerobatis
            |  |  ,--|  ,-- fBelemnobatis
            `--|  |  `--|  ,-- fAsterodermus
               |  |     `--|  ,-- fSpathobatis
               |  |        `--|  ,-- fApolithabatis
               |  |           `----- fAellopobatis
               |  |        ,-- fAsflapristis
               |  |     ,----- fPtychotrygon
               |  |     |     ,-- fIschyrhiza
               |  |  ,--|  ,----- fOnchopristis
               `--|  |  `--|  ,-- fLibanopristis
                  |  |     `----- fSclerorhynchus
                  |  |        ,-- fTethybatis
                  |  |     ,--|  ,-- Platyrhina
                  |  |     |  `--|  ,-- fTingitanius
                  |  |     |     `--|  ,-- Platyrhinoidis
                  |  |  ,--|        `----- fEoplatyrhina
                  |  |  |  |  ,-- fBritobatos
                  `--|  |  |  |     ,-- Aptychotrema
                     |  |  `--|  ,--|  ,-- Zapteryx
                     |  |     |  |  `----- Trygonorrhina
                     |  |     `--|  ,-- Glaucostegus
                     |  |        `--|  ,-- Pseudobatos
                     |  |           `--|  ,-- Rhinobatos
                     |  |              `--|  ,-- fRmaronita
                     |  |                 `--|  ,-- Rhynchobatus
                     `--|                    `--|  ,-- fRlatus
                        |                       `--|  ,-- Rhina
                        |                          `----- Pristis
                        |        ,-- Bathyraja
                        |     ,----- Raja
                        |     |     ,-- Hypnos
                        |  ,--|  ,----- Torpedo
                        |  |  `--|  ,-- fTitanonarke
                        |  |     `--|  ,-- Narcine
                        |  |        `--|  ,-- fTemera
                        `--|           `----- Narke
                           |     ,-- fPlesiozanobatus
                           |  ,----- Zanobatus
                           |  |  ,-- Hexatrygon
                           `--|  |  ,-- Urobatis
                              `--|  |     ,-- fTethytrygon
                                 |  |  ,----- Neotrygon
                                 `--|  |        ,-- fArechia
                                    |  |     ,----- Urolophus
                                    `--|  ,--|  ,-- fAsterotrygon
                                       |  |  `--|  ,-- Potamotrygon
                                       |  |     `--|  ,-- Plesiobatis
                                       `--|        `----- Urotrygon
                                          |  ,-- fHeliobatis
                                          `--|  ,-- Hypanus
                                             `--|  ,-- fPromyliobatis
                                                `--|  ,-- Gymnura
                                                   `--|  ,-- Myliobatis
                                                      `--|  ,-- Aetobatus
                                                         `--|  ,-- Mobula
                                                            `----- Rhinoptera
 
Tree 63: 
   ,-- fDoliodus
   |  ,-- fCobelodus
   |  |     ,-- fOzarcus
|--|  |  ,--|  ,-- Harriotta
   |  |  |  `----- Chimaera
   `--|  |     ,-- fTribodus
      |  |  ,--|  ,-- fHybodus
      |  |  |  `----- fHamiltonichthys
      |  |  |           ,-- Mustelus
      `--|  |        ,----- Scyliorhinus
         |  |     ,--|  ,-- Heterodontus
         |  |     |  `--|  ,-- Hemiscyllium
         |  |     |     `----- Ginglymostoma
         |  |  ,--|     ,-- Pristiophorus
         `--|  |  |  ,--|  ,-- fPseudorhina
            |  |  |  |  `----- Squatina
            |  |  `--|  ,-- Squalus
            |  |     `--|  ,-- Hexanchus
            |  |        `----- Chlamydoselachus
            |  |     ,-- fBelemnobatis
            |  |  ,--|  ,-- fAsterodermus
            `--|  |  `--|  ,-- fSpathobatis
               |  |     `--|  ,-- fKimmerobatis
               |  |        `--|  ,-- fApolithabatis
               |  |           `----- fAellopobatis
               |  |        ,-- fAsflapristis
               |  |     ,----- fPtychotrygon
               |  |     |     ,-- fIschyrhiza
               |  |  ,--|  ,----- fOnchopristis
               `--|  |  `--|  ,-- fLibanopristis
                  |  |     `----- fSclerorhynchus
                  |  |        ,-- fTethybatis
                  |  |     ,--|  ,-- Platyrhina
                  |  |     |  `--|  ,-- fTingitanius
                  |  |     |     `--|  ,-- Platyrhinoidis
                  |  |  ,--|        `----- fEoplatyrhina
                  |  |  |  |  ,-- fBritobatos
                  `--|  |  |  |     ,-- Aptychotrema
                     |  |  `--|  ,--|  ,-- Zapteryx
                     |  |     |  |  `----- Trygonorrhina
                     |  |     `--|  ,-- Glaucostegus
                     |  |        `--|  ,-- Pseudobatos
                     |  |           `--|  ,-- Rhinobatos
                     |  |              `--|  ,-- fRmaronita
                     |  |                 `--|  ,-- Rhynchobatus
                     `--|                    `--|  ,-- fRlatus
                        |                       `--|  ,-- Rhina
                        |                          `----- Pristis
                        |        ,-- Bathyraja
                        |     ,----- Raja
                        |     |     ,-- Hypnos
                        |  ,--|  ,----- Torpedo
                        |  |  `--|  ,-- fTitanonarke
                        |  |     `--|  ,-- Narcine
                        |  |        `--|  ,-- fTemera
                        `--|           `----- Narke
                           |     ,-- fPlesiozanobatus
                           |  ,----- Zanobatus
                           |  |  ,-- Hexatrygon
                           `--|  |  ,-- Urobatis
                              `--|  |     ,-- fTethytrygon
                                 |  |  ,----- Neotrygon
                                 `--|  |        ,-- fArechia
                                    |  |     ,----- Urolophus
                                    `--|  ,--|  ,-- fAsterotrygon
                                       |  |  `--|  ,-- Potamotrygon
                                       |  |     `--|  ,-- Plesiobatis
                                       `--|        `----- Urotrygon
                                          |  ,-- fHeliobatis
                                          `--|  ,-- Hypanus
                                             `--|  ,-- fPromyliobatis
                                                `--|  ,-- Gymnura
                                                   `--|  ,-- Myliobatis
                                                      `--|  ,-- Aetobatus
                                                         `--|  ,-- Mobula
                                                            `----- Rhinoptera
 
Tree 64: 
   ,-- fDoliodus
   |  ,-- fOzarcus
|--|  |  ,-- fCobelodus
   `--|  |     ,-- Harriotta
      |  |  ,----- Chimaera
      `--|  |     ,-- fTribodus
         |  |  ,--|  ,-- fHybodus
         |  |  |  `----- fHamiltonichthys
         `--|  |           ,-- Mustelus
            |  |        ,----- Scyliorhinus
            |  |     ,--|  ,-- Heterodontus
            |  |     |  `--|  ,-- Hemiscyllium
            `--|     |     `----- Ginglymostoma
               |  ,--|  ,-- Pristiophorus
               |  |  |  |     ,-- fPseudorhina
               |  |  `--|  ,----- Squatina
               |  |     `--|  ,-- Squalus
               |  |        `--|  ,-- Hexanchus
               `--|           `----- Chlamydoselachus
                  |  ,-- fBelemnobatis
                  |  |  ,-- fKimmerobatis
                  |  |  |        ,-- fApolithabatis
                  `--|  |     ,----- fAellopobatis
                     |  |  ,--|  ,-- fSpathobatis
                     |  |  |  `----- fAsterodermus
                     `--|  |        ,-- fAsflapristis
                        |  |     ,----- fPtychotrygon
                        |  |     |     ,-- fIschyrhiza
                        |  |  ,--|  ,----- fOnchopristis
                        |  |  |  `--|  ,-- fLibanopristis
                        `--|  |     `----- fSclerorhynchus
                           |  |        ,-- fTethybatis
                           |  |     ,--|  ,-- Platyrhina
                           |  |     |  `--|  ,-- fTingitanius
                           |  |     |     `--|  ,-- Platyrhinoidis
                           |  |  ,--|        `----- fEoplatyrhina
                           |  |  |  |  ,-- fBritobatos
                           `--|  |  |  |     ,-- Aptychotrema
                              |  |  `--|  ,--|  ,-- Zapteryx
                              |  |     |  |  `----- Trygonorrhina
                              |  |     `--|  ,-- Glaucostegus
                              |  |        `--|  ,-- Pseudobatos
                              |  |           `--|  ,-- Rhinobatos
                              |  |              `--|  ,-- fRmaronita
                              |  |                 `--|  ,-- Rhynchobatus
                              `--|                    `--|  ,-- fRlatus
                                 |                       `--|  ,-- Rhina
                                 |                          `----- Pristis
                                 |        ,-- Bathyraja
                                 |     ,----- Raja
                                 |     |     ,-- Hypnos
                                 |  ,--|  ,----- Torpedo
                                 |  |  `--|  ,-- fTitanonarke
                                 |  |     `--|  ,-- Narcine
                                 |  |        `--|  ,-- fTemera
                                 `--|           `----- Narke
                                    |     ,-- fPlesiozanobatus
                                    |  ,----- Zanobatus
                                    |  |  ,-- Hexatrygon
                                    `--|  |  ,-- Urobatis
                                       `--|  |     ,-- fTethytrygon
                                          |  |  ,----- Neotrygon
                                          `--|  |        ,-- fArechia
                                             |  |     ,----- Urolophus
                                             `--|  ,--|  ,-- fAsterotrygon
                                                |  |  `--|  ,-- Potamotrygon
                                                |  |     `--|  ,-- Plesiobatis
                                                `--|        `----- Urotrygon
                                                   |  ,-- fHeliobatis
                                                   |  |  ,-- Hypanus
                                                   `--|  |  ,-- Gymnura
                                                      `--|  |     ,-- fPromyliobatis
                                                         `--|  ,----- Myliobatis
                                                            `--|  ,-- Aetobatus
                                                               `--|  ,-- Mobula
                                                                  `----- Rhinoptera
 
Tree 65: 
   ,-- fDoliodus
   |  ,-- fOzarcus
|--|  |  ,-- fCobelodus
   |  |  |     ,-- Harriotta
   `--|  |  ,----- Chimaera
      |  |  |     ,-- fTribodus
      `--|  |  ,--|  ,-- fHybodus
         |  |  |  `----- fHamiltonichthys
         |  |  |           ,-- Mustelus
         `--|  |        ,----- Scyliorhinus
            |  |     ,--|  ,-- Heterodontus
            |  |     |  `--|  ,-- Hemiscyllium
            |  |     |     `----- Ginglymostoma
            `--|  ,--|  ,-- Pristiophorus
               |  |  |  |     ,-- fPseudorhina
               |  |  `--|  ,----- Squatina
               |  |     `--|  ,-- Squalus
               |  |        `--|  ,-- Hexanchus
               |  |           `----- Chlamydoselachus
               `--|  ,-- fBelemnobatis
                  |  |     ,-- fKimmerobatis
                  |  |     |     ,-- fApolithabatis
                  |  |  ,--|  ,----- fAellopobatis
                  |  |  |  `--|  ,-- fSpathobatis
                  |  |  |     `----- fAsterodermus
                  `--|  |        ,-- fAsflapristis
                     |  |     ,----- fPtychotrygon
                     |  |     |     ,-- fIschyrhiza
                     |  |  ,--|  ,----- fOnchopristis
                     |  |  |  `--|  ,-- fLibanopristis
                     `--|  |     `----- fSclerorhynchus
                        |  |        ,-- fTethybatis
                        |  |     ,--|  ,-- Platyrhina
                        |  |     |  `--|  ,-- fTingitanius
                        |  |     |     `--|  ,-- Platyrhinoidis
                        |  |  ,--|        `----- fEoplatyrhina
                        |  |  |  |  ,-- fBritobatos
                        `--|  |  |  |     ,-- Aptychotrema
                           |  |  `--|  ,--|  ,-- Zapteryx
                           |  |     |  |  `----- Trygonorrhina
                           |  |     `--|  ,-- Glaucostegus
                           |  |        `--|  ,-- Pseudobatos
                           |  |           `--|  ,-- Rhinobatos
                           |  |              `--|  ,-- fRmaronita
                           |  |                 `--|  ,-- Rhynchobatus
                           `--|                    `--|  ,-- fRlatus
                              |                       `--|  ,-- Rhina
                              |                          `----- Pristis
                              |        ,-- Bathyraja
                              |     ,----- Raja
                              |     |     ,-- Hypnos
                              |  ,--|  ,----- Torpedo
                              |  |  `--|  ,-- fTitanonarke
                              |  |     `--|  ,-- Narcine
                              |  |        `--|  ,-- fTemera
                              `--|           `----- Narke
                                 |     ,-- fPlesiozanobatus
                                 |  ,----- Zanobatus
                                 |  |  ,-- Hexatrygon
                                 `--|  |  ,-- Urobatis
                                    `--|  |     ,-- fTethytrygon
                                       |  |  ,----- Neotrygon
                                       `--|  |        ,-- fArechia
                                          |  |     ,----- Urolophus
                                          `--|  ,--|  ,-- fAsterotrygon
                                             |  |  `--|  ,-- Potamotrygon
                                             |  |     `--|  ,-- Plesiobatis
                                             `--|        `----- Urotrygon
                                                |  ,-- fHeliobatis
                                                |  |  ,-- Hypanus
                                                `--|  |  ,-- Gymnura
                                                   `--|  |     ,-- fPromyliobatis
                                                      `--|  ,----- Myliobatis
                                                         `--|  ,-- Aetobatus
                                                            `--|  ,-- Mobula
                                                               `----- Rhinoptera
 
Tree 66: 
   ,-- fDoliodus
   |  ,-- fOzarcus
|--|  |  ,-- fCobelodus
   |  |  |     ,-- Harriotta
   `--|  |  ,----- Chimaera
      |  |  |     ,-- fTribodus
      `--|  |  ,--|  ,-- fHybodus
         |  |  |  `----- fHamiltonichthys
         |  |  |           ,-- Mustelus
         `--|  |        ,----- Scyliorhinus
            |  |     ,--|  ,-- Heterodontus
            |  |     |  `--|  ,-- Hemiscyllium
            |  |     |     `----- Ginglymostoma
            |  |  ,--|  ,-- Pristiophorus
            `--|  |  |  |     ,-- fPseudorhina
               |  |  `--|  ,----- Squatina
               |  |     `--|  ,-- Squalus
               |  |        `--|  ,-- Hexanchus
               |  |           `----- Chlamydoselachus
               |  |     ,-- fKimmerobatis
               |  |     |  ,-- fBelemnobatis
               `--|  ,--|  |     ,-- fApolithabatis
                  |  |  `--|  ,----- fAellopobatis
                  |  |     `--|  ,-- fSpathobatis
                  |  |        `----- fAsterodermus
                  |  |        ,-- fAsflapristis
                  |  |     ,----- fPtychotrygon
                  |  |     |     ,-- fIschyrhiza
                  |  |  ,--|  ,----- fOnchopristis
                  `--|  |  `--|  ,-- fLibanopristis
                     |  |     `----- fSclerorhynchus
                     |  |        ,-- fTethybatis
                     |  |     ,--|  ,-- Platyrhina
                     |  |     |  `--|  ,-- fTingitanius
                     |  |     |     `--|  ,-- Platyrhinoidis
                     |  |  ,--|        `----- fEoplatyrhina
                     |  |  |  |  ,-- fBritobatos
                     `--|  |  |  |     ,-- Aptychotrema
                        |  |  `--|  ,--|  ,-- Zapteryx
                        |  |     |  |  `----- Trygonorrhina
                        |  |     `--|  ,-- Glaucostegus
                        |  |        `--|  ,-- Pseudobatos
                        |  |           `--|  ,-- Rhinobatos
                        |  |              `--|  ,-- fRmaronita
                        |  |                 `--|  ,-- Rhynchobatus
                        `--|                    `--|  ,-- fRlatus
                           |                       `--|  ,-- Rhina
                           |                          `----- Pristis
                           |        ,-- Bathyraja
                           |     ,----- Raja
                           |     |     ,-- Hypnos
                           |  ,--|  ,----- Torpedo
                           |  |  `--|  ,-- fTitanonarke
                           |  |     `--|  ,-- Narcine
                           |  |        `--|  ,-- fTemera
                           `--|           `----- Narke
                              |     ,-- fPlesiozanobatus
                              |  ,----- Zanobatus
                              |  |  ,-- Hexatrygon
                              `--|  |  ,-- Urobatis
                                 `--|  |     ,-- fTethytrygon
                                    |  |  ,----- Neotrygon
                                    `--|  |        ,-- fArechia
                                       |  |     ,----- Urolophus
                                       `--|  ,--|  ,-- fAsterotrygon
                                          |  |  `--|  ,-- Potamotrygon
                                          |  |     `--|  ,-- Plesiobatis
                                          `--|        `----- Urotrygon
                                             |  ,-- fHeliobatis
                                             |  |  ,-- Hypanus
                                             `--|  |  ,-- Gymnura
                                                `--|  |     ,-- fPromyliobatis
                                                   `--|  ,----- Myliobatis
                                                      `--|  ,-- Aetobatus
                                                         `--|  ,-- Mobula
                                                            `----- Rhinoptera
 
Tree 67: 
   ,-- fDoliodus
   |  ,-- fOzarcus
|--|  |  ,-- fCobelodus
   |  |  |     ,-- Harriotta
   `--|  |  ,----- Chimaera
      |  |  |     ,-- fTribodus
      `--|  |  ,--|  ,-- fHybodus
         |  |  |  `----- fHamiltonichthys
         |  |  |           ,-- Mustelus
         `--|  |        ,----- Scyliorhinus
            |  |     ,--|  ,-- Heterodontus
            |  |     |  `--|  ,-- Hemiscyllium
            |  |     |     `----- Ginglymostoma
            |  |  ,--|  ,-- Pristiophorus
            `--|  |  |  |     ,-- fPseudorhina
               |  |  `--|  ,----- Squatina
               |  |     `--|  ,-- Squalus
               |  |        `--|  ,-- Hexanchus
               |  |           `----- Chlamydoselachus
               |  |     ,-- fBelemnobatis
               |  |     |  ,-- fKimmerobatis
               `--|  ,--|  |     ,-- fApolithabatis
                  |  |  `--|  ,----- fAellopobatis
                  |  |     `--|  ,-- fSpathobatis
                  |  |        `----- fAsterodermus
                  |  |        ,-- fAsflapristis
                  |  |     ,----- fPtychotrygon
                  |  |     |     ,-- fIschyrhiza
                  |  |  ,--|  ,----- fOnchopristis
                  `--|  |  `--|  ,-- fLibanopristis
                     |  |     `----- fSclerorhynchus
                     |  |        ,-- fTethybatis
                     |  |     ,--|  ,-- Platyrhina
                     |  |     |  `--|  ,-- fTingitanius
                     |  |     |     `--|  ,-- Platyrhinoidis
                     |  |  ,--|        `----- fEoplatyrhina
                     |  |  |  |  ,-- fBritobatos
                     `--|  |  |  |     ,-- Aptychotrema
                        |  |  `--|  ,--|  ,-- Zapteryx
                        |  |     |  |  `----- Trygonorrhina
                        |  |     `--|  ,-- Glaucostegus
                        |  |        `--|  ,-- Pseudobatos
                        |  |           `--|  ,-- Rhinobatos
                        |  |              `--|  ,-- fRmaronita
                        |  |                 `--|  ,-- Rhynchobatus
                        `--|                    `--|  ,-- fRlatus
                           |                       `--|  ,-- Rhina
                           |                          `----- Pristis
                           |        ,-- Bathyraja
                           |     ,----- Raja
                           |     |     ,-- Hypnos
                           |  ,--|  ,----- Torpedo
                           |  |  `--|  ,-- fTitanonarke
                           |  |     `--|  ,-- Narcine
                           |  |        `--|  ,-- fTemera
                           `--|           `----- Narke
                              |     ,-- fPlesiozanobatus
                              |  ,----- Zanobatus
                              |  |  ,-- Hexatrygon
                              `--|  |  ,-- Urobatis
                                 `--|  |     ,-- fTethytrygon
                                    |  |  ,----- Neotrygon
                                    `--|  |        ,-- fArechia
                                       |  |     ,----- Urolophus
                                       `--|  ,--|  ,-- fAsterotrygon
                                          |  |  `--|  ,-- Potamotrygon
                                          |  |     `--|  ,-- Plesiobatis
                                          `--|        `----- Urotrygon
                                             |  ,-- fHeliobatis
                                             |  |  ,-- Hypanus
                                             `--|  |  ,-- Gymnura
                                                `--|  |     ,-- fPromyliobatis
                                                   `--|  ,----- Myliobatis
                                                      `--|  ,-- Aetobatus
                                                         `--|  ,-- Mobula
                                                            `----- Rhinoptera
 
Tree 68: 
   ,-- fDoliodus
   |  ,-- fOzarcus
|--|  |  ,-- fCobelodus
   |  |  |     ,-- Harriotta
   `--|  |  ,----- Chimaera
      |  |  |     ,-- fTribodus
      `--|  |  ,--|  ,-- fHybodus
         |  |  |  `----- fHamiltonichthys
         |  |  |           ,-- Mustelus
         `--|  |        ,----- Scyliorhinus
            |  |     ,--|  ,-- Heterodontus
            |  |     |  `--|  ,-- Hemiscyllium
            |  |     |     `----- Ginglymostoma
            |  |  ,--|  ,-- Pristiophorus
            `--|  |  |  |     ,-- fPseudorhina
               |  |  `--|  ,----- Squatina
               |  |     `--|  ,-- Squalus
               |  |        `--|  ,-- Hexanchus
               |  |           `----- Chlamydoselachus
               |  |        ,-- fKimmerobatis
               |  |     ,----- fBelemnobatis
               |  |     |     ,-- fApolithabatis
               `--|  ,--|  ,----- fAellopobatis
                  |  |  `--|  ,-- fSpathobatis
                  |  |     `----- fAsterodermus
                  |  |        ,-- fAsflapristis
                  |  |     ,----- fPtychotrygon
                  |  |     |     ,-- fIschyrhiza
                  |  |  ,--|  ,----- fOnchopristis
                  |  |  |  `--|  ,-- fLibanopristis
                  `--|  |     `----- fSclerorhynchus
                     |  |        ,-- fTethybatis
                     |  |     ,--|  ,-- Platyrhina
                     |  |     |  `--|  ,-- fTingitanius
                     |  |     |     `--|  ,-- Platyrhinoidis
                     |  |  ,--|        `----- fEoplatyrhina
                     |  |  |  |  ,-- fBritobatos
                     `--|  |  |  |     ,-- Aptychotrema
                        |  |  `--|  ,--|  ,-- Zapteryx
                        |  |     |  |  `----- Trygonorrhina
                        |  |     `--|  ,-- Glaucostegus
                        |  |        `--|  ,-- Pseudobatos
                        |  |           `--|  ,-- Rhinobatos
                        |  |              `--|  ,-- fRmaronita
                        |  |                 `--|  ,-- Rhynchobatus
                        `--|                    `--|  ,-- fRlatus
                           |                       `--|  ,-- Rhina
                           |                          `----- Pristis
                           |        ,-- Bathyraja
                           |     ,----- Raja
                           |     |     ,-- Hypnos
                           |  ,--|  ,----- Torpedo
                           |  |  `--|  ,-- fTitanonarke
                           |  |     `--|  ,-- Narcine
                           |  |        `--|  ,-- fTemera
                           `--|           `----- Narke
                              |     ,-- fPlesiozanobatus
                              |  ,----- Zanobatus
                              |  |  ,-- Hexatrygon
                              `--|  |  ,-- Urobatis
                                 `--|  |     ,-- fTethytrygon
                                    |  |  ,----- Neotrygon
                                    `--|  |        ,-- fArechia
                                       |  |     ,----- Urolophus
                                       `--|  ,--|  ,-- fAsterotrygon
                                          |  |  `--|  ,-- Potamotrygon
                                          |  |     `--|  ,-- Plesiobatis
                                          `--|        `----- Urotrygon
                                             |  ,-- fHeliobatis
                                             |  |  ,-- Hypanus
                                             `--|  |  ,-- Gymnura
                                                `--|  |     ,-- fPromyliobatis
                                                   `--|  ,----- Myliobatis
                                                      `--|  ,-- Aetobatus
                                                         `--|  ,-- Mobula
                                                            `----- Rhinoptera
 
Tree 69: 
   ,-- fDoliodus
   |  ,-- fOzarcus
|--|  |  ,-- fCobelodus
   |  |  |     ,-- Harriotta
   `--|  |  ,----- Chimaera
      |  |  |     ,-- fTribodus
      `--|  |  ,--|  ,-- fHybodus
         |  |  |  `----- fHamiltonichthys
         |  |  |           ,-- Mustelus
         `--|  |        ,----- Scyliorhinus
            |  |     ,--|  ,-- Heterodontus
            |  |     |  `--|  ,-- Hemiscyllium
            |  |     |     `----- Ginglymostoma
            |  |  ,--|  ,-- Pristiophorus
            `--|  |  |  |     ,-- fPseudorhina
               |  |  `--|  ,----- Squatina
               |  |     `--|  ,-- Squalus
               |  |        `--|  ,-- Hexanchus
               |  |           `----- Chlamydoselachus
               |  |     ,-- fBelemnobatis
               |  |     |     ,-- fSpathobatis
               `--|  ,--|  ,----- fAsterodermus
                  |  |  `--|  ,-- fKimmerobatis
                  |  |     `--|  ,-- fApolithabatis
                  |  |        `----- fAellopobatis
                  |  |        ,-- fAsflapristis
                  |  |     ,----- fPtychotrygon
                  |  |     |     ,-- fIschyrhiza
                  |  |  ,--|  ,----- fOnchopristis
                  `--|  |  `--|  ,-- fLibanopristis
                     |  |     `----- fSclerorhynchus
                     |  |        ,-- fTethybatis
                     |  |     ,--|  ,-- Platyrhina
                     |  |     |  `--|  ,-- fTingitanius
                     |  |     |     `--|  ,-- Platyrhinoidis
                     |  |  ,--|        `----- fEoplatyrhina
                     |  |  |  |  ,-- fBritobatos
                     `--|  |  |  |     ,-- Aptychotrema
                        |  |  `--|  ,--|  ,-- Zapteryx
                        |  |     |  |  `----- Trygonorrhina
                        |  |     `--|  ,-- Glaucostegus
                        |  |        `--|  ,-- Pseudobatos
                        |  |           `--|  ,-- Rhinobatos
                        |  |              `--|  ,-- fRmaronita
                        |  |                 `--|  ,-- Rhynchobatus
                        `--|                    `--|  ,-- fRlatus
                           |                       `--|  ,-- Rhina
                           |                          `----- Pristis
                           |        ,-- Bathyraja
                           |     ,----- Raja
                           |     |     ,-- Hypnos
                           |  ,--|  ,----- Torpedo
                           |  |  `--|  ,-- fTitanonarke
                           |  |     `--|  ,-- Narcine
                           |  |        `--|  ,-- fTemera
                           `--|           `----- Narke
                              |     ,-- fPlesiozanobatus
                              |  ,----- Zanobatus
                              |  |  ,-- Hexatrygon
                              `--|  |  ,-- Urobatis
                                 `--|  |     ,-- fTethytrygon
                                    |  |  ,----- Neotrygon
                                    `--|  |        ,-- fArechia
                                       |  |     ,----- Urolophus
                                       `--|  ,--|  ,-- fAsterotrygon
                                          |  |  `--|  ,-- Potamotrygon
                                          |  |     `--|  ,-- Plesiobatis
                                          `--|        `----- Urotrygon
                                             |  ,-- fHeliobatis
                                             |  |  ,-- Hypanus
                                             `--|  |  ,-- Gymnura
                                                `--|  |     ,-- fPromyliobatis
                                                   `--|  ,----- Myliobatis
                                                      `--|  ,-- Aetobatus
                                                         `--|  ,-- Mobula
                                                            `----- Rhinoptera
 
Tree 70: 
   ,-- fDoliodus
   |  ,-- fOzarcus
|--|  |  ,-- fCobelodus
   |  |  |     ,-- Harriotta
   `--|  |  ,----- Chimaera
      |  |  |     ,-- fTribodus
      `--|  |  ,--|  ,-- fHybodus
         |  |  |  `----- fHamiltonichthys
         |  |  |           ,-- Mustelus
         `--|  |        ,----- Scyliorhinus
            |  |     ,--|  ,-- Heterodontus
            |  |     |  `--|  ,-- Hemiscyllium
            |  |     |     `----- Ginglymostoma
            |  |  ,--|     ,-- Pristiophorus
            `--|  |  |  ,--|  ,-- fPseudorhina
               |  |  |  |  `----- Squatina
               |  |  `--|  ,-- Squalus
               |  |     `--|  ,-- Hexanchus
               |  |        `----- Chlamydoselachus
               |  |     ,-- fKimmerobatis
               |  |  ,--|  ,-- fBelemnobatis
               `--|  |  `--|  ,-- fAsterodermus
                  |  |     `--|  ,-- fSpathobatis
                  |  |        `--|  ,-- fApolithabatis
                  |  |           `----- fAellopobatis
                  |  |        ,-- fAsflapristis
                  |  |     ,----- fPtychotrygon
                  |  |     |     ,-- fIschyrhiza
                  |  |  ,--|  ,----- fOnchopristis
                  `--|  |  `--|  ,-- fLibanopristis
                     |  |     `----- fSclerorhynchus
                     |  |        ,-- fTethybatis
                     |  |     ,--|  ,-- Platyrhina
                     |  |     |  `--|  ,-- fTingitanius
                     |  |     |     `--|  ,-- Platyrhinoidis
                     |  |  ,--|        `----- fEoplatyrhina
                     |  |  |  |  ,-- fBritobatos
                     `--|  |  |  |     ,-- Aptychotrema
                        |  |  `--|  ,--|  ,-- Zapteryx
                        |  |     |  |  `----- Trygonorrhina
                        |  |     `--|  ,-- Glaucostegus
                        |  |        `--|  ,-- Pseudobatos
                        |  |           `--|  ,-- Rhinobatos
                        |  |              `--|  ,-- fRmaronita
                        |  |                 `--|  ,-- Rhynchobatus
                        `--|                    `--|  ,-- fRlatus
                           |                       `--|  ,-- Rhina
                           |                          `----- Pristis
                           |        ,-- Bathyraja
                           |     ,----- Raja
                           |     |     ,-- Hypnos
                           |  ,--|  ,----- Torpedo
                           |  |  `--|  ,-- fTitanonarke
                           |  |     `--|  ,-- Narcine
                           |  |        `--|  ,-- fTemera
                           `--|           `----- Narke
                              |     ,-- fPlesiozanobatus
                              |  ,----- Zanobatus
                              |  |  ,-- Hexatrygon
                              `--|  |  ,-- Urobatis
                                 `--|  |     ,-- fTethytrygon
                                    |  |  ,----- Neotrygon
                                    `--|  |        ,-- fArechia
                                       |  |     ,----- Urolophus
                                       `--|  ,--|  ,-- fAsterotrygon
                                          |  |  `--|  ,-- Potamotrygon
                                          |  |     `--|  ,-- Plesiobatis
                                          `--|        `----- Urotrygon
                                             |  ,-- fHeliobatis
                                             |  |  ,-- Hypanus
                                             `--|  |  ,-- Gymnura
                                                `--|  |     ,-- fPromyliobatis
                                                   `--|  ,----- Myliobatis
                                                      `--|  ,-- Aetobatus
                                                         `--|  ,-- Mobula
                                                            `----- Rhinoptera
 
Tree 71: 
   ,-- fDoliodus
   |  ,-- fOzarcus
|--|  |  ,-- fCobelodus
   |  |  |     ,-- Harriotta
   `--|  |  ,----- Chimaera
      |  |  |     ,-- fTribodus
      `--|  |  ,--|  ,-- fHybodus
         |  |  |  `----- fHamiltonichthys
         |  |  |           ,-- Mustelus
         `--|  |        ,----- Scyliorhinus
            |  |     ,--|  ,-- Heterodontus
            |  |     |  `--|  ,-- Hemiscyllium
            |  |     |     `----- Ginglymostoma
            |  |  ,--|     ,-- Pristiophorus
            `--|  |  |  ,--|  ,-- fPseudorhina
               |  |  |  |  `----- Squatina
               |  |  `--|  ,-- Squalus
               |  |     `--|  ,-- Hexanchus
               |  |        `----- Chlamydoselachus
               |  |     ,-- fBelemnobatis
               |  |  ,--|  ,-- fAsterodermus
               `--|  |  `--|  ,-- fSpathobatis
                  |  |     `--|  ,-- fKimmerobatis
                  |  |        `--|  ,-- fApolithabatis
                  |  |           `----- fAellopobatis
                  |  |        ,-- fAsflapristis
                  |  |     ,----- fPtychotrygon
                  |  |     |     ,-- fIschyrhiza
                  |  |  ,--|  ,----- fOnchopristis
                  `--|  |  `--|  ,-- fLibanopristis
                     |  |     `----- fSclerorhynchus
                     |  |        ,-- fTethybatis
                     |  |     ,--|  ,-- Platyrhina
                     |  |     |  `--|  ,-- fTingitanius
                     |  |     |     `--|  ,-- Platyrhinoidis
                     |  |  ,--|        `----- fEoplatyrhina
                     |  |  |  |  ,-- fBritobatos
                     `--|  |  |  |     ,-- Aptychotrema
                        |  |  `--|  ,--|  ,-- Zapteryx
                        |  |     |  |  `----- Trygonorrhina
                        |  |     `--|  ,-- Glaucostegus
                        |  |        `--|  ,-- Pseudobatos
                        |  |           `--|  ,-- Rhinobatos
                        |  |              `--|  ,-- fRmaronita
                        |  |                 `--|  ,-- Rhynchobatus
                        `--|                    `--|  ,-- fRlatus
                           |                       `--|  ,-- Rhina
                           |                          `----- Pristis
                           |        ,-- Bathyraja
                           |     ,----- Raja
                           |     |     ,-- Hypnos
                           |  ,--|  ,----- Torpedo
                           |  |  `--|  ,-- fTitanonarke
                           |  |     `--|  ,-- Narcine
                           |  |        `--|  ,-- fTemera
                           `--|           `----- Narke
                              |     ,-- fPlesiozanobatus
                              |  ,----- Zanobatus
                              |  |  ,-- Hexatrygon
                              `--|  |  ,-- Urobatis
                                 `--|  |     ,-- fTethytrygon
                                    |  |  ,----- Neotrygon
                                    `--|  |        ,-- fArechia
                                       |  |     ,----- Urolophus
                                       `--|  ,--|  ,-- fAsterotrygon
                                          |  |  `--|  ,-- Potamotrygon
                                          |  |     `--|  ,-- Plesiobatis
                                          `--|        `----- Urotrygon
                                             |  ,-- fHeliobatis
                                             |  |  ,-- Hypanus
                                             `--|  |  ,-- Gymnura
                                                `--|  |     ,-- fPromyliobatis
                                                   `--|  ,----- Myliobatis
                                                      `--|  ,-- Aetobatus
                                                         `--|  ,-- Mobula
                                                            `----- Rhinoptera
 
Tree 72: 
   ,-- fDoliodus
   |  ,-- fCobelodus
   |  |     ,-- fOzarcus
|--|  |  ,--|  ,-- Harriotta
   |  |  |  `----- Chimaera
   `--|  |     ,-- fTribodus
      |  |  ,--|  ,-- fHybodus
      |  |  |  `----- fHamiltonichthys
      |  |  |           ,-- Mustelus
      `--|  |        ,----- Scyliorhinus
         |  |     ,--|  ,-- Heterodontus
         |  |     |  `--|  ,-- Hemiscyllium
         |  |     |     `----- Ginglymostoma
         |  |  ,--|  ,-- Pristiophorus
         `--|  |  |  |     ,-- fPseudorhina
            |  |  `--|  ,----- Squatina
            |  |     `--|  ,-- Squalus
            |  |        `--|  ,-- Hexanchus
            |  |           `----- Chlamydoselachus
            |  |     ,-- fKimmerobatis
            |  |  ,--|  ,-- fBelemnobatis
            `--|  |  `--|  ,-- fAsterodermus
               |  |     `--|  ,-- fSpathobatis
               |  |        `--|  ,-- fApolithabatis
               |  |           `----- fAellopobatis
               |  |        ,-- fAsflapristis
               |  |     ,----- fPtychotrygon
               |  |     |     ,-- fIschyrhiza
               |  |  ,--|  ,----- fOnchopristis
               `--|  |  `--|  ,-- fLibanopristis
                  |  |     `----- fSclerorhynchus
                  |  |        ,-- fTethybatis
                  |  |     ,--|  ,-- Platyrhina
                  |  |     |  `--|  ,-- fTingitanius
                  |  |     |     `--|  ,-- Platyrhinoidis
                  |  |  ,--|        `----- fEoplatyrhina
                  |  |  |  |  ,-- fBritobatos
                  `--|  |  |  |     ,-- Aptychotrema
                     |  |  `--|  ,--|  ,-- Zapteryx
                     |  |     |  |  `----- Trygonorrhina
                     |  |     `--|  ,-- Glaucostegus
                     |  |        `--|  ,-- Pseudobatos
                     |  |           `--|  ,-- Rhinobatos
                     |  |              `--|  ,-- fRmaronita
                     |  |                 `--|  ,-- Rhynchobatus
                     `--|                    `--|  ,-- fRlatus
                        |                       `--|  ,-- Rhina
                        |                          `----- Pristis
                        |        ,-- Bathyraja
                        |     ,----- Raja
                        |     |     ,-- Hypnos
                        |  ,--|  ,----- Torpedo
                        |  |  `--|  ,-- fTitanonarke
                        |  |     `--|  ,-- Narcine
                        |  |        `--|  ,-- fTemera
                        `--|           `----- Narke
                           |     ,-- fPlesiozanobatus
                           |  ,----- Zanobatus
                           |  |  ,-- Hexatrygon
                           `--|  |  ,-- Urobatis
                              `--|  |     ,-- fTethytrygon
                                 |  |  ,----- Neotrygon
                                 `--|  |        ,-- fArechia
                                    |  |     ,----- Urolophus
                                    `--|  ,--|  ,-- fAsterotrygon
                                       |  |  `--|  ,-- Potamotrygon
                                       |  |     `--|  ,-- Plesiobatis
                                       `--|        `----- Urotrygon
                                          |  ,-- fHeliobatis
                                          |  |  ,-- Hypanus
                                          `--|  |  ,-- Gymnura
                                             `--|  |     ,-- fPromyliobatis
                                                `--|  ,----- Myliobatis
                                                   `--|  ,-- Aetobatus
                                                      `--|  ,-- Mobula
                                                         `----- Rhinoptera
 
Tree 73: 
   ,-- fDoliodus
   |  ,-- fCobelodus
   |  |     ,-- fOzarcus
|--|  |  ,--|  ,-- Harriotta
   |  |  |  `----- Chimaera
   `--|  |     ,-- fTribodus
      |  |  ,--|  ,-- fHybodus
      |  |  |  `----- fHamiltonichthys
      |  |  |           ,-- Mustelus
      `--|  |        ,----- Scyliorhinus
         |  |     ,--|  ,-- Heterodontus
         |  |     |  `--|  ,-- Hemiscyllium
         |  |     |     `----- Ginglymostoma
         |  |  ,--|  ,-- Pristiophorus
         `--|  |  |  |     ,-- fPseudorhina
            |  |  `--|  ,----- Squatina
            |  |     `--|  ,-- Squalus
            |  |        `--|  ,-- Hexanchus
            |  |           `----- Chlamydoselachus
            |  |     ,-- fBelemnobatis
            |  |  ,--|  ,-- fAsterodermus
            `--|  |  `--|  ,-- fSpathobatis
               |  |     `--|  ,-- fKimmerobatis
               |  |        `--|  ,-- fApolithabatis
               |  |           `----- fAellopobatis
               |  |        ,-- fAsflapristis
               |  |     ,----- fPtychotrygon
               |  |     |     ,-- fIschyrhiza
               |  |  ,--|  ,----- fOnchopristis
               `--|  |  `--|  ,-- fLibanopristis
                  |  |     `----- fSclerorhynchus
                  |  |        ,-- fTethybatis
                  |  |     ,--|  ,-- Platyrhina
                  |  |     |  `--|  ,-- fTingitanius
                  |  |     |     `--|  ,-- Platyrhinoidis
                  |  |  ,--|        `----- fEoplatyrhina
                  |  |  |  |  ,-- fBritobatos
                  `--|  |  |  |     ,-- Aptychotrema
                     |  |  `--|  ,--|  ,-- Zapteryx
                     |  |     |  |  `----- Trygonorrhina
                     |  |     `--|  ,-- Glaucostegus
                     |  |        `--|  ,-- Pseudobatos
                     |  |           `--|  ,-- Rhinobatos
                     |  |              `--|  ,-- fRmaronita
                     |  |                 `--|  ,-- Rhynchobatus
                     `--|                    `--|  ,-- fRlatus
                        |                       `--|  ,-- Rhina
                        |                          `----- Pristis
                        |        ,-- Bathyraja
                        |     ,----- Raja
                        |     |     ,-- Hypnos
                        |  ,--|  ,----- Torpedo
                        |  |  `--|  ,-- fTitanonarke
                        |  |     `--|  ,-- Narcine
                        |  |        `--|  ,-- fTemera
                        `--|           `----- Narke
                           |     ,-- fPlesiozanobatus
                           |  ,----- Zanobatus
                           |  |  ,-- Hexatrygon
                           `--|  |  ,-- Urobatis
                              `--|  |     ,-- fTethytrygon
                                 |  |  ,----- Neotrygon
                                 `--|  |        ,-- fArechia
                                    |  |     ,----- Urolophus
                                    `--|  ,--|  ,-- fAsterotrygon
                                       |  |  `--|  ,-- Potamotrygon
                                       |  |     `--|  ,-- Plesiobatis
                                       `--|        `----- Urotrygon
                                          |  ,-- fHeliobatis
                                          |  |  ,-- Hypanus
                                          `--|  |  ,-- Gymnura
                                             `--|  |     ,-- fPromyliobatis
                                                `--|  ,----- Myliobatis
                                                   `--|  ,-- Aetobatus
                                                      `--|  ,-- Mobula
                                                         `----- Rhinoptera
 
Tree 74: 
   ,-- fDoliodus
   |  ,-- fOzarcus
|--|  |  ,-- fCobelodus
   `--|  |     ,-- Harriotta
      |  |  ,----- Chimaera
      `--|  |     ,-- fTribodus
         |  |  ,--|  ,-- fHybodus
         |  |  |  `----- fHamiltonichthys
         `--|  |           ,-- Mustelus
            |  |        ,----- Scyliorhinus
            |  |     ,--|  ,-- Heterodontus
            |  |     |  `--|  ,-- Hemiscyllium
            `--|     |     `----- Ginglymostoma
               |  ,--|  ,-- Pristiophorus
               |  |  |  |     ,-- fPseudorhina
               |  |  `--|  ,----- Squatina
               |  |     `--|  ,-- Squalus
               |  |        `--|  ,-- Hexanchus
               `--|           `----- Chlamydoselachus
                  |  ,-- fBelemnobatis
                  |  |  ,-- fKimmerobatis
                  |  |  |        ,-- fApolithabatis
                  `--|  |     ,----- fAellopobatis
                     |  |  ,--|  ,-- fSpathobatis
                     |  |  |  `----- fAsterodermus
                     `--|  |        ,-- fAsflapristis
                        |  |     ,----- fPtychotrygon
                        |  |     |     ,-- fIschyrhiza
                        |  |  ,--|  ,----- fOnchopristis
                        |  |  |  `--|  ,-- fLibanopristis
                        `--|  |     `----- fSclerorhynchus
                           |  |        ,-- fTethybatis
                           |  |     ,--|  ,-- Platyrhina
                           |  |     |  `--|  ,-- fTingitanius
                           |  |     |     `--|  ,-- Platyrhinoidis
                           |  |  ,--|        `----- fEoplatyrhina
                           |  |  |  |  ,-- fBritobatos
                           `--|  |  |  |     ,-- Aptychotrema
                              |  |  `--|  ,--|  ,-- Zapteryx
                              |  |     |  |  `----- Trygonorrhina
                              |  |     `--|  ,-- Glaucostegus
                              |  |        `--|  ,-- Pseudobatos
                              |  |           `--|  ,-- Rhinobatos
                              |  |              `--|  ,-- fRmaronita
                              |  |                 `--|  ,-- Rhynchobatus
                              `--|                    `--|  ,-- fRlatus
                                 |                       `--|  ,-- Rhina
                                 |                          `----- Pristis
                                 |        ,-- Bathyraja
                                 |     ,----- Raja
                                 |     |     ,-- Hypnos
                                 |  ,--|  ,----- Torpedo
                                 |  |  `--|  ,-- fTitanonarke
                                 |  |     `--|  ,-- Narcine
                                 |  |        `--|  ,-- fTemera
                                 `--|           `----- Narke
                                    |     ,-- fPlesiozanobatus
                                    |  ,----- Zanobatus
                                    |  |  ,-- Hexatrygon
                                    `--|  |  ,-- Urobatis
                                       `--|  |     ,-- fTethytrygon
                                          |  |  ,----- Neotrygon
                                          `--|  |        ,-- fArechia
                                             |  |     ,----- Urolophus
                                             `--|  ,--|  ,-- fAsterotrygon
                                                |  |  `--|  ,-- Potamotrygon
                                                |  |     `--|  ,-- Plesiobatis
                                                `--|        `----- Urotrygon
                                                   |  ,-- fHeliobatis
                                                   `--|  ,-- Hypanus
                                                      `--|  ,-- fPromyliobatis
                                                         `--|  ,-- Gymnura
                                                            `--|  ,-- Myliobatis
                                                               `--|  ,-- Aetobatus
                                                                  `--|  ,-- Mobula
                                                                     `----- Rhinoptera
 
Tree 75: 
   ,-- fDoliodus
   |  ,-- fOzarcus
|--|  |  ,-- fCobelodus
   |  |  |     ,-- Harriotta
   `--|  |  ,----- Chimaera
      |  |  |     ,-- fTribodus
      `--|  |  ,--|  ,-- fHybodus
         |  |  |  `----- fHamiltonichthys
         |  |  |           ,-- Mustelus
         `--|  |        ,----- Scyliorhinus
            |  |     ,--|  ,-- Heterodontus
            |  |     |  `--|  ,-- Hemiscyllium
            |  |     |     `----- Ginglymostoma
            `--|  ,--|  ,-- Pristiophorus
               |  |  |  |     ,-- fPseudorhina
               |  |  `--|  ,----- Squatina
               |  |     `--|  ,-- Squalus
               |  |        `--|  ,-- Hexanchus
               |  |           `----- Chlamydoselachus
               `--|  ,-- fBelemnobatis
                  |  |     ,-- fKimmerobatis
                  |  |     |     ,-- fApolithabatis
                  |  |  ,--|  ,----- fAellopobatis
                  |  |  |  `--|  ,-- fSpathobatis
                  |  |  |     `----- fAsterodermus
                  `--|  |        ,-- fAsflapristis
                     |  |     ,----- fPtychotrygon
                     |  |     |     ,-- fIschyrhiza
                     |  |  ,--|  ,----- fOnchopristis
                     |  |  |  `--|  ,-- fLibanopristis
                     `--|  |     `----- fSclerorhynchus
                        |  |        ,-- fTethybatis
                        |  |     ,--|  ,-- Platyrhina
                        |  |     |  `--|  ,-- fTingitanius
                        |  |     |     `--|  ,-- Platyrhinoidis
                        |  |  ,--|        `----- fEoplatyrhina
                        |  |  |  |  ,-- fBritobatos
                        `--|  |  |  |     ,-- Aptychotrema
                           |  |  `--|  ,--|  ,-- Zapteryx
                           |  |     |  |  `----- Trygonorrhina
                           |  |     `--|  ,-- Glaucostegus
                           |  |        `--|  ,-- Pseudobatos
                           |  |           `--|  ,-- Rhinobatos
                           |  |              `--|  ,-- fRmaronita
                           |  |                 `--|  ,-- Rhynchobatus
                           `--|                    `--|  ,-- fRlatus
                              |                       `--|  ,-- Rhina
                              |                          `----- Pristis
                              |        ,-- Bathyraja
                              |     ,----- Raja
                              |     |     ,-- Hypnos
                              |  ,--|  ,----- Torpedo
                              |  |  `--|  ,-- fTitanonarke
                              |  |     `--|  ,-- Narcine
                              |  |        `--|  ,-- fTemera
                              `--|           `----- Narke
                                 |     ,-- fPlesiozanobatus
                                 |  ,----- Zanobatus
                                 |  |  ,-- Hexatrygon
                                 `--|  |  ,-- Urobatis
                                    `--|  |     ,-- fTethytrygon
                                       |  |  ,----- Neotrygon
                                       `--|  |        ,-- fArechia
                                          |  |     ,----- Urolophus
                                          `--|  ,--|  ,-- fAsterotrygon
                                             |  |  `--|  ,-- Potamotrygon
                                             |  |     `--|  ,-- Plesiobatis
                                             `--|        `----- Urotrygon
                                                |  ,-- fHeliobatis
                                                `--|  ,-- Hypanus
                                                   `--|  ,-- fPromyliobatis
                                                      `--|  ,-- Gymnura
                                                         `--|  ,-- Myliobatis
                                                            `--|  ,-- Aetobatus
                                                               `--|  ,-- Mobula
                                                                  `----- Rhinoptera
 
Tree 76: 
   ,-- fDoliodus
   |  ,-- fOzarcus
|--|  |  ,-- fCobelodus
   |  |  |     ,-- Harriotta
   `--|  |  ,----- Chimaera
      |  |  |     ,-- fTribodus
      `--|  |  ,--|  ,-- fHybodus
         |  |  |  `----- fHamiltonichthys
         |  |  |           ,-- Mustelus
         `--|  |        ,----- Scyliorhinus
            |  |     ,--|  ,-- Heterodontus
            |  |     |  `--|  ,-- Hemiscyllium
            |  |     |     `----- Ginglymostoma
            |  |  ,--|  ,-- Pristiophorus
            `--|  |  |  |     ,-- fPseudorhina
               |  |  `--|  ,----- Squatina
               |  |     `--|  ,-- Squalus
               |  |        `--|  ,-- Hexanchus
               |  |           `----- Chlamydoselachus
               |  |     ,-- fKimmerobatis
               |  |     |  ,-- fBelemnobatis
               `--|  ,--|  |     ,-- fApolithabatis
                  |  |  `--|  ,----- fAellopobatis
                  |  |     `--|  ,-- fSpathobatis
                  |  |        `----- fAsterodermus
                  |  |        ,-- fAsflapristis
                  |  |     ,----- fPtychotrygon
                  |  |     |     ,-- fIschyrhiza
                  |  |  ,--|  ,----- fOnchopristis
                  `--|  |  `--|  ,-- fLibanopristis
                     |  |     `----- fSclerorhynchus
                     |  |        ,-- fTethybatis
                     |  |     ,--|  ,-- Platyrhina
                     |  |     |  `--|  ,-- fTingitanius
                     |  |     |     `--|  ,-- Platyrhinoidis
                     |  |  ,--|        `----- fEoplatyrhina
                     |  |  |  |  ,-- fBritobatos
                     `--|  |  |  |     ,-- Aptychotrema
                        |  |  `--|  ,--|  ,-- Zapteryx
                        |  |     |  |  `----- Trygonorrhina
                        |  |     `--|  ,-- Glaucostegus
                        |  |        `--|  ,-- Pseudobatos
                        |  |           `--|  ,-- Rhinobatos
                        |  |              `--|  ,-- fRmaronita
                        |  |                 `--|  ,-- Rhynchobatus
                        `--|                    `--|  ,-- fRlatus
                           |                       `--|  ,-- Rhina
                           |                          `----- Pristis
                           |        ,-- Bathyraja
                           |     ,----- Raja
                           |     |     ,-- Hypnos
                           |  ,--|  ,----- Torpedo
                           |  |  `--|  ,-- fTitanonarke
                           |  |     `--|  ,-- Narcine
                           |  |        `--|  ,-- fTemera
                           `--|           `----- Narke
                              |     ,-- fPlesiozanobatus
                              |  ,----- Zanobatus
                              |  |  ,-- Hexatrygon
                              `--|  |  ,-- Urobatis
                                 `--|  |     ,-- fTethytrygon
                                    |  |  ,----- Neotrygon
                                    `--|  |        ,-- fArechia
                                       |  |     ,----- Urolophus
                                       `--|  ,--|  ,-- fAsterotrygon
                                          |  |  `--|  ,-- Potamotrygon
                                          |  |     `--|  ,-- Plesiobatis
                                          `--|        `----- Urotrygon
                                             |  ,-- fHeliobatis
                                             `--|  ,-- Hypanus
                                                `--|  ,-- fPromyliobatis
                                                   `--|  ,-- Gymnura
                                                      `--|  ,-- Myliobatis
                                                         `--|  ,-- Aetobatus
                                                            `--|  ,-- Mobula
                                                               `----- Rhinoptera
 
Tree 77: 
   ,-- fDoliodus
   |  ,-- fOzarcus
|--|  |  ,-- fCobelodus
   |  |  |     ,-- Harriotta
   `--|  |  ,----- Chimaera
      |  |  |     ,-- fTribodus
      `--|  |  ,--|  ,-- fHybodus
         |  |  |  `----- fHamiltonichthys
         |  |  |           ,-- Mustelus
         `--|  |        ,----- Scyliorhinus
            |  |     ,--|  ,-- Heterodontus
            |  |     |  `--|  ,-- Hemiscyllium
            |  |     |     `----- Ginglymostoma
            |  |  ,--|  ,-- Pristiophorus
            `--|  |  |  |     ,-- fPseudorhina
               |  |  `--|  ,----- Squatina
               |  |     `--|  ,-- Squalus
               |  |        `--|  ,-- Hexanchus
               |  |           `----- Chlamydoselachus
               |  |     ,-- fBelemnobatis
               |  |     |  ,-- fKimmerobatis
               `--|  ,--|  |     ,-- fApolithabatis
                  |  |  `--|  ,----- fAellopobatis
                  |  |     `--|  ,-- fSpathobatis
                  |  |        `----- fAsterodermus
                  |  |        ,-- fAsflapristis
                  |  |     ,----- fPtychotrygon
                  |  |     |     ,-- fIschyrhiza
                  |  |  ,--|  ,----- fOnchopristis
                  `--|  |  `--|  ,-- fLibanopristis
                     |  |     `----- fSclerorhynchus
                     |  |        ,-- fTethybatis
                     |  |     ,--|  ,-- Platyrhina
                     |  |     |  `--|  ,-- fTingitanius
                     |  |     |     `--|  ,-- Platyrhinoidis
                     |  |  ,--|        `----- fEoplatyrhina
                     |  |  |  |  ,-- fBritobatos
                     `--|  |  |  |     ,-- Aptychotrema
                        |  |  `--|  ,--|  ,-- Zapteryx
                        |  |     |  |  `----- Trygonorrhina
                        |  |     `--|  ,-- Glaucostegus
                        |  |        `--|  ,-- Pseudobatos
                        |  |           `--|  ,-- Rhinobatos
                        |  |              `--|  ,-- fRmaronita
                        |  |                 `--|  ,-- Rhynchobatus
                        `--|                    `--|  ,-- fRlatus
                           |                       `--|  ,-- Rhina
                           |                          `----- Pristis
                           |        ,-- Bathyraja
                           |     ,----- Raja
                           |     |     ,-- Hypnos
                           |  ,--|  ,----- Torpedo
                           |  |  `--|  ,-- fTitanonarke
                           |  |     `--|  ,-- Narcine
                           |  |        `--|  ,-- fTemera
                           `--|           `----- Narke
                              |     ,-- fPlesiozanobatus
                              |  ,----- Zanobatus
                              |  |  ,-- Hexatrygon
                              `--|  |  ,-- Urobatis
                                 `--|  |     ,-- fTethytrygon
                                    |  |  ,----- Neotrygon
                                    `--|  |        ,-- fArechia
                                       |  |     ,----- Urolophus
                                       `--|  ,--|  ,-- fAsterotrygon
                                          |  |  `--|  ,-- Potamotrygon
                                          |  |     `--|  ,-- Plesiobatis
                                          `--|        `----- Urotrygon
                                             |  ,-- fHeliobatis
                                             `--|  ,-- Hypanus
                                                `--|  ,-- fPromyliobatis
                                                   `--|  ,-- Gymnura
                                                      `--|  ,-- Myliobatis
                                                         `--|  ,-- Aetobatus
                                                            `--|  ,-- Mobula
                                                               `----- Rhinoptera
 
Tree 78: 
   ,-- fDoliodus
   |  ,-- fOzarcus
|--|  |  ,-- fCobelodus
   |  |  |     ,-- Harriotta
   `--|  |  ,----- Chimaera
      |  |  |     ,-- fTribodus
      `--|  |  ,--|  ,-- fHybodus
         |  |  |  `----- fHamiltonichthys
         |  |  |           ,-- Mustelus
         `--|  |        ,----- Scyliorhinus
            |  |     ,--|  ,-- Heterodontus
            |  |     |  `--|  ,-- Hemiscyllium
            |  |     |     `----- Ginglymostoma
            |  |  ,--|  ,-- Pristiophorus
            `--|  |  |  |     ,-- fPseudorhina
               |  |  `--|  ,----- Squatina
               |  |     `--|  ,-- Squalus
               |  |        `--|  ,-- Hexanchus
               |  |           `----- Chlamydoselachus
               |  |        ,-- fKimmerobatis
               |  |     ,----- fBelemnobatis
               |  |     |     ,-- fApolithabatis
               `--|  ,--|  ,----- fAellopobatis
                  |  |  `--|  ,-- fSpathobatis
                  |  |     `----- fAsterodermus
                  |  |        ,-- fAsflapristis
                  |  |     ,----- fPtychotrygon
                  |  |     |     ,-- fIschyrhiza
                  |  |  ,--|  ,----- fOnchopristis
                  |  |  |  `--|  ,-- fLibanopristis
                  `--|  |     `----- fSclerorhynchus
                     |  |        ,-- fTethybatis
                     |  |     ,--|  ,-- Platyrhina
                     |  |     |  `--|  ,-- fTingitanius
                     |  |     |     `--|  ,-- Platyrhinoidis
                     |  |  ,--|        `----- fEoplatyrhina
                     |  |  |  |  ,-- fBritobatos
                     `--|  |  |  |     ,-- Aptychotrema
                        |  |  `--|  ,--|  ,-- Zapteryx
                        |  |     |  |  `----- Trygonorrhina
                        |  |     `--|  ,-- Glaucostegus
                        |  |        `--|  ,-- Pseudobatos
                        |  |           `--|  ,-- Rhinobatos
                        |  |              `--|  ,-- fRmaronita
                        |  |                 `--|  ,-- Rhynchobatus
                        `--|                    `--|  ,-- fRlatus
                           |                       `--|  ,-- Rhina
                           |                          `----- Pristis
                           |        ,-- Bathyraja
                           |     ,----- Raja
                           |     |     ,-- Hypnos
                           |  ,--|  ,----- Torpedo
                           |  |  `--|  ,-- fTitanonarke
                           |  |     `--|  ,-- Narcine
                           |  |        `--|  ,-- fTemera
                           `--|           `----- Narke
                              |     ,-- fPlesiozanobatus
                              |  ,----- Zanobatus
                              |  |  ,-- Hexatrygon
                              `--|  |  ,-- Urobatis
                                 `--|  |     ,-- fTethytrygon
                                    |  |  ,----- Neotrygon
                                    `--|  |        ,-- fArechia
                                       |  |     ,----- Urolophus
                                       `--|  ,--|  ,-- fAsterotrygon
                                          |  |  `--|  ,-- Potamotrygon
                                          |  |     `--|  ,-- Plesiobatis
                                          `--|        `----- Urotrygon
                                             |  ,-- fHeliobatis
                                             `--|  ,-- Hypanus
                                                `--|  ,-- fPromyliobatis
                                                   `--|  ,-- Gymnura
                                                      `--|  ,-- Myliobatis
                                                         `--|  ,-- Aetobatus
                                                            `--|  ,-- Mobula
                                                               `----- Rhinoptera
 
Tree 79: 
   ,-- fDoliodus
   |  ,-- fOzarcus
|--|  |  ,-- fCobelodus
   |  |  |     ,-- Harriotta
   `--|  |  ,----- Chimaera
      |  |  |     ,-- fTribodus
      `--|  |  ,--|  ,-- fHybodus
         |  |  |  `----- fHamiltonichthys
         |  |  |           ,-- Mustelus
         `--|  |        ,----- Scyliorhinus
            |  |     ,--|  ,-- Heterodontus
            |  |     |  `--|  ,-- Hemiscyllium
            |  |     |     `----- Ginglymostoma
            |  |  ,--|  ,-- Pristiophorus
            `--|  |  |  |     ,-- fPseudorhina
               |  |  `--|  ,----- Squatina
               |  |     `--|  ,-- Squalus
               |  |        `--|  ,-- Hexanchus
               |  |           `----- Chlamydoselachus
               |  |     ,-- fBelemnobatis
               |  |     |     ,-- fSpathobatis
               `--|  ,--|  ,----- fAsterodermus
                  |  |  `--|  ,-- fKimmerobatis
                  |  |     `--|  ,-- fApolithabatis
                  |  |        `----- fAellopobatis
                  |  |        ,-- fAsflapristis
                  |  |     ,----- fPtychotrygon
                  |  |     |     ,-- fIschyrhiza
                  |  |  ,--|  ,----- fOnchopristis
                  `--|  |  `--|  ,-- fLibanopristis
                     |  |     `----- fSclerorhynchus
                     |  |        ,-- fTethybatis
                     |  |     ,--|  ,-- Platyrhina
                     |  |     |  `--|  ,-- fTingitanius
                     |  |     |     `--|  ,-- Platyrhinoidis
                     |  |  ,--|        `----- fEoplatyrhina
                     |  |  |  |  ,-- fBritobatos
                     `--|  |  |  |     ,-- Aptychotrema
                        |  |  `--|  ,--|  ,-- Zapteryx
                        |  |     |  |  `----- Trygonorrhina
                        |  |     `--|  ,-- Glaucostegus
                        |  |        `--|  ,-- Pseudobatos
                        |  |           `--|  ,-- Rhinobatos
                        |  |              `--|  ,-- fRmaronita
                        |  |                 `--|  ,-- Rhynchobatus
                        `--|                    `--|  ,-- fRlatus
                           |                       `--|  ,-- Rhina
                           |                          `----- Pristis
                           |        ,-- Bathyraja
                           |     ,----- Raja
                           |     |     ,-- Hypnos
                           |  ,--|  ,----- Torpedo
                           |  |  `--|  ,-- fTitanonarke
                           |  |     `--|  ,-- Narcine
                           |  |        `--|  ,-- fTemera
                           `--|           `----- Narke
                              |     ,-- fPlesiozanobatus
                              |  ,----- Zanobatus
                              |  |  ,-- Hexatrygon
                              `--|  |  ,-- Urobatis
                                 `--|  |     ,-- fTethytrygon
                                    |  |  ,----- Neotrygon
                                    `--|  |        ,-- fArechia
                                       |  |     ,----- Urolophus
                                       `--|  ,--|  ,-- fAsterotrygon
                                          |  |  `--|  ,-- Potamotrygon
                                          |  |     `--|  ,-- Plesiobatis
                                          `--|        `----- Urotrygon
                                             |  ,-- fHeliobatis
                                             `--|  ,-- Hypanus
                                                `--|  ,-- fPromyliobatis
                                                   `--|  ,-- Gymnura
                                                      `--|  ,-- Myliobatis
                                                         `--|  ,-- Aetobatus
                                                            `--|  ,-- Mobula
                                                               `----- Rhinoptera
 
Tree 80: 
   ,-- fDoliodus
   |  ,-- fOzarcus
|--|  |  ,-- fCobelodus
   |  |  |     ,-- Harriotta
   `--|  |  ,----- Chimaera
      |  |  |     ,-- fTribodus
      `--|  |  ,--|  ,-- fHybodus
         |  |  |  `----- fHamiltonichthys
         |  |  |           ,-- Mustelus
         `--|  |        ,----- Scyliorhinus
            |  |     ,--|  ,-- Heterodontus
            |  |     |  `--|  ,-- Hemiscyllium
            |  |     |     `----- Ginglymostoma
            |  |  ,--|     ,-- Pristiophorus
            `--|  |  |  ,--|  ,-- fPseudorhina
               |  |  |  |  `----- Squatina
               |  |  `--|  ,-- Squalus
               |  |     `--|  ,-- Hexanchus
               |  |        `----- Chlamydoselachus
               |  |     ,-- fKimmerobatis
               |  |  ,--|  ,-- fBelemnobatis
               `--|  |  `--|  ,-- fAsterodermus
                  |  |     `--|  ,-- fSpathobatis
                  |  |        `--|  ,-- fApolithabatis
                  |  |           `----- fAellopobatis
                  |  |        ,-- fAsflapristis
                  |  |     ,----- fPtychotrygon
                  |  |     |     ,-- fIschyrhiza
                  |  |  ,--|  ,----- fOnchopristis
                  `--|  |  `--|  ,-- fLibanopristis
                     |  |     `----- fSclerorhynchus
                     |  |        ,-- fTethybatis
                     |  |     ,--|  ,-- Platyrhina
                     |  |     |  `--|  ,-- fTingitanius
                     |  |     |     `--|  ,-- Platyrhinoidis
                     |  |  ,--|        `----- fEoplatyrhina
                     |  |  |  |  ,-- fBritobatos
                     `--|  |  |  |     ,-- Aptychotrema
                        |  |  `--|  ,--|  ,-- Zapteryx
                        |  |     |  |  `----- Trygonorrhina
                        |  |     `--|  ,-- Glaucostegus
                        |  |        `--|  ,-- Pseudobatos
                        |  |           `--|  ,-- Rhinobatos
                        |  |              `--|  ,-- fRmaronita
                        |  |                 `--|  ,-- Rhynchobatus
                        `--|                    `--|  ,-- fRlatus
                           |                       `--|  ,-- Rhina
                           |                          `----- Pristis
                           |        ,-- Bathyraja
                           |     ,----- Raja
                           |     |     ,-- Hypnos
                           |  ,--|  ,----- Torpedo
                           |  |  `--|  ,-- fTitanonarke
                           |  |     `--|  ,-- Narcine
                           |  |        `--|  ,-- fTemera
                           `--|           `----- Narke
                              |     ,-- fPlesiozanobatus
                              |  ,----- Zanobatus
                              |  |  ,-- Hexatrygon
                              `--|  |  ,-- Urobatis
                                 `--|  |     ,-- fTethytrygon
                                    |  |  ,----- Neotrygon
                                    `--|  |        ,-- fArechia
                                       |  |     ,----- Urolophus
                                       `--|  ,--|  ,-- fAsterotrygon
                                          |  |  `--|  ,-- Potamotrygon
                                          |  |     `--|  ,-- Plesiobatis
                                          `--|        `----- Urotrygon
                                             |  ,-- fHeliobatis
                                             `--|  ,-- Hypanus
                                                `--|  ,-- fPromyliobatis
                                                   `--|  ,-- Gymnura
                                                      `--|  ,-- Myliobatis
                                                         `--|  ,-- Aetobatus
                                                            `--|  ,-- Mobula
                                                               `----- Rhinoptera
 
Tree 81: 
   ,-- fDoliodus
   |  ,-- fOzarcus
|--|  |  ,-- fCobelodus
   |  |  |     ,-- Harriotta
   `--|  |  ,----- Chimaera
      |  |  |     ,-- fTribodus
      `--|  |  ,--|  ,-- fHybodus
         |  |  |  `----- fHamiltonichthys
         |  |  |           ,-- Mustelus
         `--|  |        ,----- Scyliorhinus
            |  |     ,--|  ,-- Heterodontus
            |  |     |  `--|  ,-- Hemiscyllium
            |  |     |     `----- Ginglymostoma
            |  |  ,--|     ,-- Pristiophorus
            `--|  |  |  ,--|  ,-- fPseudorhina
               |  |  |  |  `----- Squatina
               |  |  `--|  ,-- Squalus
               |  |     `--|  ,-- Hexanchus
               |  |        `----- Chlamydoselachus
               |  |     ,-- fBelemnobatis
               |  |  ,--|  ,-- fAsterodermus
               `--|  |  `--|  ,-- fSpathobatis
                  |  |     `--|  ,-- fKimmerobatis
                  |  |        `--|  ,-- fApolithabatis
                  |  |           `----- fAellopobatis
                  |  |        ,-- fAsflapristis
                  |  |     ,----- fPtychotrygon
                  |  |     |     ,-- fIschyrhiza
                  |  |  ,--|  ,----- fOnchopristis
                  `--|  |  `--|  ,-- fLibanopristis
                     |  |     `----- fSclerorhynchus
                     |  |        ,-- fTethybatis
                     |  |     ,--|  ,-- Platyrhina
                     |  |     |  `--|  ,-- fTingitanius
                     |  |     |     `--|  ,-- Platyrhinoidis
                     |  |  ,--|        `----- fEoplatyrhina
                     |  |  |  |  ,-- fBritobatos
                     `--|  |  |  |     ,-- Aptychotrema
                        |  |  `--|  ,--|  ,-- Zapteryx
                        |  |     |  |  `----- Trygonorrhina
                        |  |     `--|  ,-- Glaucostegus
                        |  |        `--|  ,-- Pseudobatos
                        |  |           `--|  ,-- Rhinobatos
                        |  |              `--|  ,-- fRmaronita
                        |  |                 `--|  ,-- Rhynchobatus
                        `--|                    `--|  ,-- fRlatus
                           |                       `--|  ,-- Rhina
                           |                          `----- Pristis
                           |        ,-- Bathyraja
                           |     ,----- Raja
                           |     |     ,-- Hypnos
                           |  ,--|  ,----- Torpedo
                           |  |  `--|  ,-- fTitanonarke
                           |  |     `--|  ,-- Narcine
                           |  |        `--|  ,-- fTemera
                           `--|           `----- Narke
                              |     ,-- fPlesiozanobatus
                              |  ,----- Zanobatus
                              |  |  ,-- Hexatrygon
                              `--|  |  ,-- Urobatis
                                 `--|  |     ,-- fTethytrygon
                                    |  |  ,----- Neotrygon
                                    `--|  |        ,-- fArechia
                                       |  |     ,----- Urolophus
                                       `--|  ,--|  ,-- fAsterotrygon
                                          |  |  `--|  ,-- Potamotrygon
                                          |  |     `--|  ,-- Plesiobatis
                                          `--|        `----- Urotrygon
                                             |  ,-- fHeliobatis
                                             `--|  ,-- Hypanus
                                                `--|  ,-- fPromyliobatis
                                                   `--|  ,-- Gymnura
                                                      `--|  ,-- Myliobatis
                                                         `--|  ,-- Aetobatus
                                                            `--|  ,-- Mobula
                                                               `----- Rhinoptera
 
Tree 82: 
   ,-- fDoliodus
   |  ,-- fCobelodus
   |  |     ,-- fOzarcus
|--|  |  ,--|  ,-- Harriotta
   |  |  |  `----- Chimaera
   `--|  |     ,-- fTribodus
      |  |  ,--|  ,-- fHybodus
      |  |  |  `----- fHamiltonichthys
      |  |  |           ,-- Mustelus
      `--|  |        ,----- Scyliorhinus
         |  |     ,--|  ,-- Heterodontus
         |  |     |  `--|  ,-- Hemiscyllium
         |  |     |     `----- Ginglymostoma
         |  |  ,--|  ,-- Pristiophorus
         `--|  |  |  |     ,-- fPseudorhina
            |  |  `--|  ,----- Squatina
            |  |     `--|  ,-- Squalus
            |  |        `--|  ,-- Hexanchus
            |  |           `----- Chlamydoselachus
            |  |     ,-- fKimmerobatis
            |  |  ,--|  ,-- fBelemnobatis
            `--|  |  `--|  ,-- fAsterodermus
               |  |     `--|  ,-- fSpathobatis
               |  |        `--|  ,-- fApolithabatis
               |  |           `----- fAellopobatis
               |  |        ,-- fAsflapristis
               |  |     ,----- fPtychotrygon
               |  |     |     ,-- fIschyrhiza
               |  |  ,--|  ,----- fOnchopristis
               `--|  |  `--|  ,-- fLibanopristis
                  |  |     `----- fSclerorhynchus
                  |  |        ,-- fTethybatis
                  |  |     ,--|  ,-- Platyrhina
                  |  |     |  `--|  ,-- fTingitanius
                  |  |     |     `--|  ,-- Platyrhinoidis
                  |  |  ,--|        `----- fEoplatyrhina
                  |  |  |  |  ,-- fBritobatos
                  `--|  |  |  |     ,-- Aptychotrema
                     |  |  `--|  ,--|  ,-- Zapteryx
                     |  |     |  |  `----- Trygonorrhina
                     |  |     `--|  ,-- Glaucostegus
                     |  |        `--|  ,-- Pseudobatos
                     |  |           `--|  ,-- Rhinobatos
                     |  |              `--|  ,-- fRmaronita
                     |  |                 `--|  ,-- Rhynchobatus
                     `--|                    `--|  ,-- fRlatus
                        |                       `--|  ,-- Rhina
                        |                          `----- Pristis
                        |        ,-- Bathyraja
                        |     ,----- Raja
                        |     |     ,-- Hypnos
                        |  ,--|  ,----- Torpedo
                        |  |  `--|  ,-- fTitanonarke
                        |  |     `--|  ,-- Narcine
                        |  |        `--|  ,-- fTemera
                        `--|           `----- Narke
                           |     ,-- fPlesiozanobatus
                           |  ,----- Zanobatus
                           |  |  ,-- Hexatrygon
                           `--|  |  ,-- Urobatis
                              `--|  |     ,-- fTethytrygon
                                 |  |  ,----- Neotrygon
                                 `--|  |        ,-- fArechia
                                    |  |     ,----- Urolophus
                                    `--|  ,--|  ,-- fAsterotrygon
                                       |  |  `--|  ,-- Potamotrygon
                                       |  |     `--|  ,-- Plesiobatis
                                       `--|        `----- Urotrygon
                                          |  ,-- fHeliobatis
                                          `--|  ,-- Hypanus
                                             `--|  ,-- fPromyliobatis
                                                `--|  ,-- Gymnura
                                                   `--|  ,-- Myliobatis
                                                      `--|  ,-- Aetobatus
                                                         `--|  ,-- Mobula
                                                            `----- Rhinoptera
 
Tree 83: 
   ,-- fDoliodus
   |  ,-- fCobelodus
   |  |     ,-- fOzarcus
|--|  |  ,--|  ,-- Harriotta
   |  |  |  `----- Chimaera
   `--|  |     ,-- fTribodus
      |  |  ,--|  ,-- fHybodus
      |  |  |  `----- fHamiltonichthys
      |  |  |           ,-- Mustelus
      `--|  |        ,----- Scyliorhinus
         |  |     ,--|  ,-- Heterodontus
         |  |     |  `--|  ,-- Hemiscyllium
         |  |     |     `----- Ginglymostoma
         |  |  ,--|  ,-- Pristiophorus
         `--|  |  |  |     ,-- fPseudorhina
            |  |  `--|  ,----- Squatina
            |  |     `--|  ,-- Squalus
            |  |        `--|  ,-- Hexanchus
            |  |           `----- Chlamydoselachus
            |  |     ,-- fBelemnobatis
            |  |  ,--|  ,-- fAsterodermus
            `--|  |  `--|  ,-- fSpathobatis
               |  |     `--|  ,-- fKimmerobatis
               |  |        `--|  ,-- fApolithabatis
               |  |           `----- fAellopobatis
               |  |        ,-- fAsflapristis
               |  |     ,----- fPtychotrygon
               |  |     |     ,-- fIschyrhiza
               |  |  ,--|  ,----- fOnchopristis
               `--|  |  `--|  ,-- fLibanopristis
                  |  |     `----- fSclerorhynchus
                  |  |        ,-- fTethybatis
                  |  |     ,--|  ,-- Platyrhina
                  |  |     |  `--|  ,-- fTingitanius
                  |  |     |     `--|  ,-- Platyrhinoidis
                  |  |  ,--|        `----- fEoplatyrhina
                  |  |  |  |  ,-- fBritobatos
                  `--|  |  |  |     ,-- Aptychotrema
                     |  |  `--|  ,--|  ,-- Zapteryx
                     |  |     |  |  `----- Trygonorrhina
                     |  |     `--|  ,-- Glaucostegus
                     |  |        `--|  ,-- Pseudobatos
                     |  |           `--|  ,-- Rhinobatos
                     |  |              `--|  ,-- fRmaronita
                     |  |                 `--|  ,-- Rhynchobatus
                     `--|                    `--|  ,-- fRlatus
                        |                       `--|  ,-- Rhina
                        |                          `----- Pristis
                        |        ,-- Bathyraja
                        |     ,----- Raja
                        |     |     ,-- Hypnos
                        |  ,--|  ,----- Torpedo
                        |  |  `--|  ,-- fTitanonarke
                        |  |     `--|  ,-- Narcine
                        |  |        `--|  ,-- fTemera
                        `--|           `----- Narke
                           |     ,-- fPlesiozanobatus
                           |  ,----- Zanobatus
                           |  |  ,-- Hexatrygon
                           `--|  |  ,-- Urobatis
                              `--|  |     ,-- fTethytrygon
                                 |  |  ,----- Neotrygon
                                 `--|  |        ,-- fArechia
                                    |  |     ,----- Urolophus
                                    `--|  ,--|  ,-- fAsterotrygon
                                       |  |  `--|  ,-- Potamotrygon
                                       |  |     `--|  ,-- Plesiobatis
                                       `--|        `----- Urotrygon
                                          |  ,-- fHeliobatis
                                          `--|  ,-- Hypanus
                                             `--|  ,-- fPromyliobatis
                                                `--|  ,-- Gymnura
                                                   `--|  ,-- Myliobatis
                                                      `--|  ,-- Aetobatus
                                                         `--|  ,-- Mobula
                                                            `----- Rhinoptera
 
Tree 84: 
   ,-- fDoliodus
   |  ,-- fOzarcus
|--|  |  ,-- fCobelodus
   |  |  |     ,-- Harriotta
   `--|  |  ,----- Chimaera
      |  |  |     ,-- fTribodus
      `--|  |  ,--|  ,-- fHybodus
         |  |  |  `----- fHamiltonichthys
         |  |  |           ,-- Mustelus
         `--|  |        ,----- Scyliorhinus
            |  |     ,--|  ,-- Heterodontus
            |  |     |  `--|  ,-- Hemiscyllium
            |  |     |     `----- Ginglymostoma
            |  |  ,--|  ,-- Pristiophorus
            `--|  |  |  |     ,-- fPseudorhina
               |  |  `--|  ,----- Squatina
               |  |     `--|  ,-- Squalus
               |  |        `--|  ,-- Hexanchus
               |  |           `----- Chlamydoselachus
               |  |     ,-- fKimmerobatis
               |  |  ,--|  ,-- fBelemnobatis
               `--|  |  `--|  ,-- fAsterodermus
                  |  |     `--|  ,-- fSpathobatis
                  |  |        `--|  ,-- fApolithabatis
                  |  |           `----- fAellopobatis
                  |  |        ,-- fAsflapristis
                  |  |     ,----- fPtychotrygon
                  |  |     |     ,-- fIschyrhiza
                  |  |  ,--|  ,----- fOnchopristis
                  `--|  |  `--|  ,-- fLibanopristis
                     |  |     `----- fSclerorhynchus
                     |  |        ,-- fTethybatis
                     |  |     ,--|  ,-- Platyrhina
                     |  |     |  `--|  ,-- fTingitanius
                     |  |     |     `--|  ,-- Platyrhinoidis
                     |  |  ,--|        `----- fEoplatyrhina
                     |  |  |  |  ,-- fBritobatos
                     `--|  |  |  |     ,-- Aptychotrema
                        |  |  `--|  ,--|  ,-- Zapteryx
                        |  |     |  |  `----- Trygonorrhina
                        |  |     `--|  ,-- Glaucostegus
                        |  |        `--|  ,-- Pseudobatos
                        |  |           `--|  ,-- Rhinobatos
                        |  |              `--|  ,-- fRmaronita
                        |  |                 `--|  ,-- Rhynchobatus
                        `--|                    `--|  ,-- fRlatus
                           |                       `--|  ,-- Rhina
                           |                          `----- Pristis
                           |        ,-- Bathyraja
                           |     ,----- Raja
                           |     |     ,-- Hypnos
                           |  ,--|  ,----- Torpedo
                           |  |  `--|  ,-- fTitanonarke
                           |  |     `--|  ,-- Narcine
                           |  |        `--|  ,-- fTemera
                           `--|           `----- Narke
                              |     ,-- fPlesiozanobatus
                              |  ,----- Zanobatus
                              |  |  ,-- Hexatrygon
                              `--|  |  ,-- Urobatis
                                 `--|  |     ,-- fTethytrygon
                                    |  |  ,----- Neotrygon
                                    `--|  |        ,-- fArechia
                                       |  |     ,----- Urolophus
                                       `--|  ,--|  ,-- fAsterotrygon
                                          |  |  `--|  ,-- Potamotrygon
                                          |  |     `--|  ,-- Plesiobatis
                                          `--|        `----- Urotrygon
                                             |  ,-- fHeliobatis
                                             |  |  ,-- Hypanus
                                             `--|  |  ,-- Gymnura
                                                `--|  |     ,-- fPromyliobatis
                                                   `--|  ,----- Myliobatis
                                                      `--|  ,-- Aetobatus
                                                         `--|  ,-- Mobula
                                                            `----- Rhinoptera
 
Tree 85: 
   ,-- fDoliodus
   |  ,-- fOzarcus
|--|  |  ,-- fCobelodus
   |  |  |     ,-- Harriotta
   `--|  |  ,----- Chimaera
      |  |  |     ,-- fTribodus
      `--|  |  ,--|  ,-- fHybodus
         |  |  |  `----- fHamiltonichthys
         |  |  |           ,-- Mustelus
         `--|  |        ,----- Scyliorhinus
            |  |     ,--|  ,-- Heterodontus
            |  |     |  `--|  ,-- Hemiscyllium
            |  |     |     `----- Ginglymostoma
            |  |  ,--|  ,-- Pristiophorus
            `--|  |  |  |     ,-- fPseudorhina
               |  |  `--|  ,----- Squatina
               |  |     `--|  ,-- Squalus
               |  |        `--|  ,-- Hexanchus
               |  |           `----- Chlamydoselachus
               |  |     ,-- fBelemnobatis
               |  |  ,--|  ,-- fAsterodermus
               `--|  |  `--|  ,-- fSpathobatis
                  |  |     `--|  ,-- fKimmerobatis
                  |  |        `--|  ,-- fApolithabatis
                  |  |           `----- fAellopobatis
                  |  |        ,-- fAsflapristis
                  |  |     ,----- fPtychotrygon
                  |  |     |     ,-- fIschyrhiza
                  |  |  ,--|  ,----- fOnchopristis
                  `--|  |  `--|  ,-- fLibanopristis
                     |  |     `----- fSclerorhynchus
                     |  |        ,-- fTethybatis
                     |  |     ,--|  ,-- Platyrhina
                     |  |     |  `--|  ,-- fTingitanius
                     |  |     |     `--|  ,-- Platyrhinoidis
                     |  |  ,--|        `----- fEoplatyrhina
                     |  |  |  |  ,-- fBritobatos
                     `--|  |  |  |     ,-- Aptychotrema
                        |  |  `--|  ,--|  ,-- Zapteryx
                        |  |     |  |  `----- Trygonorrhina
                        |  |     `--|  ,-- Glaucostegus
                        |  |        `--|  ,-- Pseudobatos
                        |  |           `--|  ,-- Rhinobatos
                        |  |              `--|  ,-- fRmaronita
                        |  |                 `--|  ,-- Rhynchobatus
                        `--|                    `--|  ,-- fRlatus
                           |                       `--|  ,-- Rhina
                           |                          `----- Pristis
                           |        ,-- Bathyraja
                           |     ,----- Raja
                           |     |     ,-- Hypnos
                           |  ,--|  ,----- Torpedo
                           |  |  `--|  ,-- fTitanonarke
                           |  |     `--|  ,-- Narcine
                           |  |        `--|  ,-- fTemera
                           `--|           `----- Narke
                              |     ,-- fPlesiozanobatus
                              |  ,----- Zanobatus
                              |  |  ,-- Hexatrygon
                              `--|  |  ,-- Urobatis
                                 `--|  |     ,-- fTethytrygon
                                    |  |  ,----- Neotrygon
                                    `--|  |        ,-- fArechia
                                       |  |     ,----- Urolophus
                                       `--|  ,--|  ,-- fAsterotrygon
                                          |  |  `--|  ,-- Potamotrygon
                                          |  |     `--|  ,-- Plesiobatis
                                          `--|        `----- Urotrygon
                                             |  ,-- fHeliobatis
                                             |  |  ,-- Hypanus
                                             `--|  |  ,-- Gymnura
                                                `--|  |     ,-- fPromyliobatis
                                                   `--|  ,----- Myliobatis
                                                      `--|  ,-- Aetobatus
                                                         `--|  ,-- Mobula
                                                            `----- Rhinoptera
 
Tree 86: 
   ,-- fDoliodus
   |  ,-- fOzarcus
|--|  |  ,-- fCobelodus
   |  |  |     ,-- Harriotta
   `--|  |  ,----- Chimaera
      |  |  |     ,-- fTribodus
      `--|  |  ,--|  ,-- fHybodus
         |  |  |  `----- fHamiltonichthys
         |  |  |           ,-- Mustelus
         `--|  |        ,----- Scyliorhinus
            |  |     ,--|  ,-- Heterodontus
            |  |     |  `--|  ,-- Hemiscyllium
            |  |     |     `----- Ginglymostoma
            |  |  ,--|  ,-- Pristiophorus
            `--|  |  |  |     ,-- fPseudorhina
               |  |  `--|  ,----- Squatina
               |  |     `--|  ,-- Squalus
               |  |        `--|  ,-- Hexanchus
               |  |           `----- Chlamydoselachus
               |  |     ,-- fKimmerobatis
               |  |  ,--|  ,-- fBelemnobatis
               `--|  |  `--|  ,-- fAsterodermus
                  |  |     `--|  ,-- fSpathobatis
                  |  |        `--|  ,-- fApolithabatis
                  |  |           `----- fAellopobatis
                  |  |        ,-- fAsflapristis
                  |  |     ,----- fPtychotrygon
                  |  |     |     ,-- fIschyrhiza
                  |  |  ,--|  ,----- fOnchopristis
                  `--|  |  `--|  ,-- fLibanopristis
                     |  |     `----- fSclerorhynchus
                     |  |        ,-- fTethybatis
                     |  |     ,--|  ,-- Platyrhina
                     |  |     |  `--|  ,-- fTingitanius
                     |  |     |     `--|  ,-- Platyrhinoidis
                     |  |  ,--|        `----- fEoplatyrhina
                     |  |  |  |  ,-- fBritobatos
                     `--|  |  |  |     ,-- Aptychotrema
                        |  |  `--|  ,--|  ,-- Zapteryx
                        |  |     |  |  `----- Trygonorrhina
                        |  |     `--|  ,-- Glaucostegus
                        |  |        `--|  ,-- Pseudobatos
                        |  |           `--|  ,-- Rhinobatos
                        |  |              `--|  ,-- fRmaronita
                        |  |                 `--|  ,-- Rhynchobatus
                        `--|                    `--|  ,-- fRlatus
                           |                       `--|  ,-- Rhina
                           |                          `----- Pristis
                           |        ,-- Bathyraja
                           |     ,----- Raja
                           |     |     ,-- Hypnos
                           |  ,--|  ,----- Torpedo
                           |  |  `--|  ,-- fTitanonarke
                           |  |     `--|  ,-- Narcine
                           |  |        `--|  ,-- fTemera
                           `--|           `----- Narke
                              |     ,-- fPlesiozanobatus
                              |  ,----- Zanobatus
                              |  |  ,-- Hexatrygon
                              `--|  |  ,-- Urobatis
                                 `--|  |     ,-- fTethytrygon
                                    |  |  ,----- Neotrygon
                                    `--|  |        ,-- fArechia
                                       |  |     ,----- Urolophus
                                       `--|  ,--|  ,-- fAsterotrygon
                                          |  |  `--|  ,-- Potamotrygon
                                          |  |     `--|  ,-- Plesiobatis
                                          `--|        `----- Urotrygon
                                             |  ,-- fHeliobatis
                                             `--|  ,-- Hypanus
                                                `--|  ,-- fPromyliobatis
                                                   `--|  ,-- Gymnura
                                                      `--|  ,-- Myliobatis
                                                         `--|  ,-- Aetobatus
                                                            `--|  ,-- Mobula
                                                               `----- Rhinoptera
 
Tree 87: 
   ,-- fDoliodus
   |  ,-- fOzarcus
|--|  |  ,-- fCobelodus
   |  |  |     ,-- Harriotta
   `--|  |  ,----- Chimaera
      |  |  |     ,-- fTribodus
      `--|  |  ,--|  ,-- fHybodus
         |  |  |  `----- fHamiltonichthys
         |  |  |           ,-- Mustelus
         `--|  |        ,----- Scyliorhinus
            |  |     ,--|  ,-- Heterodontus
            |  |     |  `--|  ,-- Hemiscyllium
            |  |     |     `----- Ginglymostoma
            |  |  ,--|  ,-- Pristiophorus
            `--|  |  |  |     ,-- fPseudorhina
               |  |  `--|  ,----- Squatina
               |  |     `--|  ,-- Squalus
               |  |        `--|  ,-- Hexanchus
               |  |           `----- Chlamydoselachus
               |  |     ,-- fBelemnobatis
               |  |  ,--|  ,-- fAsterodermus
               `--|  |  `--|  ,-- fSpathobatis
                  |  |     `--|  ,-- fKimmerobatis
                  |  |        `--|  ,-- fApolithabatis
                  |  |           `----- fAellopobatis
                  |  |        ,-- fAsflapristis
                  |  |     ,----- fPtychotrygon
                  |  |     |     ,-- fIschyrhiza
                  |  |  ,--|  ,----- fOnchopristis
                  `--|  |  `--|  ,-- fLibanopristis
                     |  |     `----- fSclerorhynchus
                     |  |        ,-- fTethybatis
                     |  |     ,--|  ,-- Platyrhina
                     |  |     |  `--|  ,-- fTingitanius
                     |  |     |     `--|  ,-- Platyrhinoidis
                     |  |  ,--|        `----- fEoplatyrhina
                     |  |  |  |  ,-- fBritobatos
                     `--|  |  |  |     ,-- Aptychotrema
                        |  |  `--|  ,--|  ,-- Zapteryx
                        |  |     |  |  `----- Trygonorrhina
                        |  |     `--|  ,-- Glaucostegus
                        |  |        `--|  ,-- Pseudobatos
                        |  |           `--|  ,-- Rhinobatos
                        |  |              `--|  ,-- fRmaronita
                        |  |                 `--|  ,-- Rhynchobatus
                        `--|                    `--|  ,-- fRlatus
                           |                       `--|  ,-- Rhina
                           |                          `----- Pristis
                           |        ,-- Bathyraja
                           |     ,----- Raja
                           |     |     ,-- Hypnos
                           |  ,--|  ,----- Torpedo
                           |  |  `--|  ,-- fTitanonarke
                           |  |     `--|  ,-- Narcine
                           |  |        `--|  ,-- fTemera
                           `--|           `----- Narke
                              |     ,-- fPlesiozanobatus
                              |  ,----- Zanobatus
                              |  |  ,-- Hexatrygon
                              `--|  |  ,-- Urobatis
                                 `--|  |     ,-- fTethytrygon
                                    |  |  ,----- Neotrygon
                                    `--|  |        ,-- fArechia
                                       |  |     ,----- Urolophus
                                       `--|  ,--|  ,-- fAsterotrygon
                                          |  |  `--|  ,-- Potamotrygon
                                          |  |     `--|  ,-- Plesiobatis
                                          `--|        `----- Urotrygon
                                             |  ,-- fHeliobatis
                                             `--|  ,-- Hypanus
                                                `--|  ,-- fPromyliobatis
                                                   `--|  ,-- Gymnura
                                                      `--|  ,-- Myliobatis
                                                         `--|  ,-- Aetobatus
                                                            `--|  ,-- Mobula
                                                               `----- Rhinoptera
 
Tree 88: 
   ,-- fDoliodus
   |  ,-- fOzarcus
|--|  |  ,-- fCobelodus
   |  |  |     ,-- Harriotta
   `--|  |  ,----- Chimaera
      |  |  |     ,-- fTribodus
      `--|  |  ,--|  ,-- fHybodus
         |  |  |  `----- fHamiltonichthys
         |  |  |           ,-- Mustelus
         `--|  |        ,----- Scyliorhinus
            |  |     ,--|  ,-- Heterodontus
            |  |     |  `--|  ,-- Hemiscyllium
            |  |     |     `----- Ginglymostoma
            `--|  ,--|  ,-- Pristiophorus
               |  |  |  |     ,-- fPseudorhina
               |  |  `--|  ,----- Squatina
               |  |     `--|  ,-- Squalus
               |  |        `--|  ,-- Hexanchus
               |  |           `----- Chlamydoselachus
               `--|  ,-- fBelemnobatis
                  |  |     ,-- fKimmerobatis
                  |  |     |     ,-- fApolithabatis
                  |  |  ,--|  ,----- fAellopobatis
                  |  |  |  `--|  ,-- fSpathobatis
                  |  |  |     `----- fAsterodermus
                  `--|  |        ,-- fAsflapristis
                     |  |     ,----- fPtychotrygon
                     |  |     |     ,-- fIschyrhiza
                     |  |  ,--|  ,----- fOnchopristis
                     |  |  |  `--|  ,-- fLibanopristis
                     `--|  |     `----- fSclerorhynchus
                        |  |        ,-- fTethybatis
                        |  |     ,--|  ,-- Platyrhina
                        |  |     |  `--|  ,-- fTingitanius
                        |  |     |     `--|  ,-- Platyrhinoidis
                        |  |  ,--|        `----- fEoplatyrhina
                        |  |  |  |  ,-- fBritobatos
                        `--|  |  |  |     ,-- Aptychotrema
                           |  |  `--|  ,--|  ,-- Zapteryx
                           |  |     |  |  `----- Trygonorrhina
                           |  |     `--|  ,-- Glaucostegus
                           |  |        |  |     ,-- Pseudobatos
                           |  |        `--|  ,----- Rhinobatos
                           |  |           `--|  ,-- fRmaronita
                           |  |              `--|  ,-- Rhynchobatus
                           `--|                 `--|  ,-- fRlatus
                              |                    `--|  ,-- Rhina
                              |                       `----- Pristis
                              |        ,-- Bathyraja
                              |     ,----- Raja
                              |     |     ,-- Hypnos
                              |  ,--|  ,----- Torpedo
                              |  |  `--|  ,-- fTitanonarke
                              |  |     `--|  ,-- Narcine
                              |  |        `--|  ,-- fTemera
                              `--|           `----- Narke
                                 |     ,-- fPlesiozanobatus
                                 |  ,----- Zanobatus
                                 |  |  ,-- Hexatrygon
                                 `--|  |  ,-- Gymnura
                                    `--|  |     ,-- Potamotrygon
                                       |  |  ,--|  ,-- Plesiobatis
                                       `--|  |  `----- Urotrygon
                                          |  |        ,-- fArechia
                                          `--|     ,----- Urolophus
                                             |  ,--|  ,-- fHeliobatis
                                             |  |  `----- fAsterotrygon
                                             `--|  ,-- Urobatis
                                                |  |     ,-- fTethytrygon
                                                `--|  ,----- Neotrygon
                                                   `--|  ,-- Hypanus
                                                      `--|  ,-- fPromyliobatis
                                                         `--|  ,-- Myliobatis
                                                            `--|  ,-- Aetobatus
                                                               `--|  ,-- Mobula
                                                                  `----- Rhinoptera
 
Tree 89: 
   ,-- fDoliodus
   |  ,-- fOzarcus
|--|  |  ,-- fCobelodus
   |  |  |     ,-- Harriotta
   `--|  |  ,----- Chimaera
      |  |  |     ,-- fTribodus
      `--|  |  ,--|  ,-- fHybodus
         |  |  |  `----- fHamiltonichthys
         |  |  |           ,-- Mustelus
         `--|  |        ,----- Scyliorhinus
            |  |     ,--|  ,-- Heterodontus
            |  |     |  `--|  ,-- Hemiscyllium
            |  |     |     `----- Ginglymostoma
            `--|  ,--|  ,-- Pristiophorus
               |  |  |  |     ,-- fPseudorhina
               |  |  `--|  ,----- Squatina
               |  |     `--|  ,-- Squalus
               |  |        `--|  ,-- Hexanchus
               |  |           `----- Chlamydoselachus
               `--|  ,-- fBelemnobatis
                  |  |     ,-- fKimmerobatis
                  |  |     |     ,-- fApolithabatis
                  |  |  ,--|  ,----- fAellopobatis
                  |  |  |  `--|  ,-- fSpathobatis
                  |  |  |     `----- fAsterodermus
                  `--|  |        ,-- fAsflapristis
                     |  |     ,----- fPtychotrygon
                     |  |     |     ,-- fIschyrhiza
                     |  |  ,--|  ,----- fOnchopristis
                     |  |  |  `--|  ,-- fLibanopristis
                     `--|  |     `----- fSclerorhynchus
                        |  |        ,-- fTethybatis
                        |  |     ,--|  ,-- Platyrhina
                        |  |     |  `--|  ,-- fTingitanius
                        |  |     |     `--|  ,-- Platyrhinoidis
                        |  |  ,--|        `----- fEoplatyrhina
                        |  |  |  |  ,-- fBritobatos
                        `--|  |  |  |     ,-- Aptychotrema
                           |  |  `--|  ,--|  ,-- Zapteryx
                           |  |     |  |  `----- Trygonorrhina
                           |  |     `--|  ,-- Glaucostegus
                           |  |        |  |     ,-- Pseudobatos
                           |  |        `--|  ,----- Rhinobatos
                           |  |           `--|  ,-- fRmaronita
                           |  |              `--|  ,-- Rhynchobatus
                           `--|                 `--|  ,-- fRlatus
                              |                    `--|  ,-- Rhina
                              |                       `----- Pristis
                              |        ,-- Bathyraja
                              |     ,----- Raja
                              |     |     ,-- Hypnos
                              |  ,--|  ,----- Torpedo
                              |  |  `--|  ,-- fTitanonarke
                              |  |     `--|  ,-- Narcine
                              |  |        `--|  ,-- fTemera
                              `--|           `----- Narke
                                 |     ,-- fPlesiozanobatus
                                 |  ,----- Zanobatus
                                 |  |  ,-- Hexatrygon
                                 `--|  |  ,-- Gymnura
                                    |  |  |        ,-- Potamotrygon
                                    `--|  |     ,--|  ,-- Plesiobatis
                                       |  |     |  `----- Urotrygon
                                       `--|  ,--|     ,-- fArechia
                                          |  |  |  ,----- Urolophus
                                          |  |  `--|  ,-- fHeliobatis
                                          `--|     `----- fAsterotrygon
                                             |  ,-- Urobatis
                                             |  |     ,-- fTethytrygon
                                             `--|  ,----- Neotrygon
                                                `--|  ,-- Hypanus
                                                   `--|  ,-- fPromyliobatis
                                                      `--|  ,-- Myliobatis
                                                         `--|  ,-- Aetobatus
                                                            `--|  ,-- Mobula
                                                               `----- Rhinoptera
 
Tree 90: 
   ,-- fDoliodus
   |  ,-- fOzarcus
|--|  |  ,-- fCobelodus
   |  |  |     ,-- Harriotta
   `--|  |  ,----- Chimaera
      |  |  |     ,-- fTribodus
      `--|  |  ,--|  ,-- fHybodus
         |  |  |  `----- fHamiltonichthys
         |  |  |           ,-- Mustelus
         `--|  |        ,----- Scyliorhinus
            |  |     ,--|  ,-- Heterodontus
            |  |     |  `--|  ,-- Hemiscyllium
            |  |     |     `----- Ginglymostoma
            `--|  ,--|  ,-- Pristiophorus
               |  |  |  |     ,-- fPseudorhina
               |  |  `--|  ,----- Squatina
               |  |     `--|  ,-- Squalus
               |  |        `--|  ,-- Hexanchus
               |  |           `----- Chlamydoselachus
               `--|  ,-- fBelemnobatis
                  |  |     ,-- fKimmerobatis
                  |  |     |     ,-- fApolithabatis
                  |  |  ,--|  ,----- fAellopobatis
                  |  |  |  `--|  ,-- fSpathobatis
                  |  |  |     `----- fAsterodermus
                  `--|  |        ,-- fAsflapristis
                     |  |     ,----- fPtychotrygon
                     |  |     |     ,-- fIschyrhiza
                     |  |  ,--|  ,----- fOnchopristis
                     |  |  |  `--|  ,-- fLibanopristis
                     `--|  |     `----- fSclerorhynchus
                        |  |        ,-- fTethybatis
                        |  |     ,--|  ,-- Platyrhina
                        |  |     |  `--|  ,-- fTingitanius
                        |  |     |     `--|  ,-- Platyrhinoidis
                        |  |  ,--|        `----- fEoplatyrhina
                        |  |  |  |  ,-- fBritobatos
                        `--|  |  |  |     ,-- Aptychotrema
                           |  |  `--|  ,--|  ,-- Zapteryx
                           |  |     |  |  `----- Trygonorrhina
                           |  |     `--|  ,-- Glaucostegus
                           |  |        |  |     ,-- Pseudobatos
                           |  |        `--|  ,----- Rhinobatos
                           |  |           `--|  ,-- fRmaronita
                           |  |              `--|  ,-- Rhynchobatus
                           `--|                 `--|  ,-- fRlatus
                              |                    `--|  ,-- Rhina
                              |                       `----- Pristis
                              |        ,-- Bathyraja
                              |     ,----- Raja
                              |     |     ,-- Hypnos
                              |  ,--|  ,----- Torpedo
                              |  |  `--|  ,-- fTitanonarke
                              |  |     `--|  ,-- Narcine
                              |  |        `--|  ,-- fTemera
                              `--|           `----- Narke
                                 |     ,-- fPlesiozanobatus
                                 |  ,----- Zanobatus
                                 |  |  ,-- Hexatrygon
                                 `--|  |  ,-- Gymnura
                                    `--|  |     ,-- Potamotrygon
                                       |  |  ,--|  ,-- Plesiobatis
                                       `--|  |  `----- Urotrygon
                                          |  |        ,-- fArechia
                                          |  |     ,----- Urolophus
                                          `--|  ,--|  ,-- fHeliobatis
                                             |  |  `----- fAsterotrygon
                                             |  |     ,-- Urobatis
                                             `--|  ,--|  ,-- fTethytrygon
                                                |  |  `----- Neotrygon
                                                `--|  ,-- Hypanus
                                                   `--|  ,-- fPromyliobatis
                                                      `--|  ,-- Myliobatis
                                                         `--|  ,-- Aetobatus
                                                            `--|  ,-- Mobula
                                                               `----- Rhinoptera
 
Tree 91: 
   ,-- fDoliodus
   |  ,-- fOzarcus
|--|  |  ,-- fCobelodus
   |  |  |     ,-- Harriotta
   `--|  |  ,----- Chimaera
      |  |  |     ,-- fTribodus
      `--|  |  ,--|  ,-- fHybodus
         |  |  |  `----- fHamiltonichthys
         |  |  |           ,-- Mustelus
         `--|  |        ,----- Scyliorhinus
            |  |     ,--|  ,-- Heterodontus
            |  |     |  `--|  ,-- Hemiscyllium
            |  |     |     `----- Ginglymostoma
            `--|  ,--|  ,-- Pristiophorus
               |  |  |  |     ,-- fPseudorhina
               |  |  `--|  ,----- Squatina
               |  |     `--|  ,-- Squalus
               |  |        `--|  ,-- Hexanchus
               |  |           `----- Chlamydoselachus
               `--|  ,-- fBelemnobatis
                  |  |     ,-- fKimmerobatis
                  |  |     |     ,-- fApolithabatis
                  |  |  ,--|  ,----- fAellopobatis
                  |  |  |  `--|  ,-- fSpathobatis
                  |  |  |     `----- fAsterodermus
                  `--|  |        ,-- fAsflapristis
                     |  |     ,----- fPtychotrygon
                     |  |     |     ,-- fIschyrhiza
                     |  |  ,--|  ,----- fOnchopristis
                     |  |  |  `--|  ,-- fLibanopristis
                     `--|  |     `----- fSclerorhynchus
                        |  |        ,-- fTethybatis
                        |  |     ,--|  ,-- Platyrhina
                        |  |     |  `--|  ,-- fTingitanius
                        |  |     |     `--|  ,-- Platyrhinoidis
                        |  |  ,--|        `----- fEoplatyrhina
                        |  |  |  |  ,-- fBritobatos
                        `--|  |  |  |     ,-- Aptychotrema
                           |  |  `--|  ,--|  ,-- Zapteryx
                           |  |     |  |  `----- Trygonorrhina
                           |  |     `--|  ,-- Glaucostegus
                           |  |        |  |     ,-- Pseudobatos
                           |  |        `--|  ,----- Rhinobatos
                           |  |           `--|  ,-- fRmaronita
                           |  |              `--|  ,-- Rhynchobatus
                           `--|                 `--|  ,-- fRlatus
                              |                    `--|  ,-- Rhina
                              |                       `----- Pristis
                              |        ,-- Bathyraja
                              |     ,----- Raja
                              |     |     ,-- Hypnos
                              |  ,--|  ,----- Torpedo
                              |  |  `--|  ,-- fTitanonarke
                              |  |     `--|  ,-- Narcine
                              |  |        `--|  ,-- fTemera
                              `--|           `----- Narke
                                 |     ,-- fPlesiozanobatus
                                 |  ,----- Zanobatus
                                 |  |  ,-- Hexatrygon
                                 `--|  |  ,-- Gymnura
                                    `--|  |     ,-- Potamotrygon
                                       |  |  ,--|  ,-- Plesiobatis
                                       `--|  |  `----- Urotrygon
                                          |  |        ,-- fArechia
                                          `--|     ,----- Urolophus
                                             |  ,--|  ,-- fHeliobatis
                                             |  |  `----- fAsterotrygon
                                             `--|  ,-- Urobatis
                                                |  |     ,-- Hypanus
                                                `--|  ,--|  ,-- fTethytrygon
                                                   |  |  `----- Neotrygon
                                                   `--|  ,-- fPromyliobatis
                                                      `--|  ,-- Myliobatis
                                                         `--|  ,-- Aetobatus
                                                            `--|  ,-- Mobula
                                                               `----- Rhinoptera
 
Tree 92: 
   ,-- fDoliodus
   |  ,-- fOzarcus
|--|  |  ,-- fCobelodus
   `--|  |     ,-- Harriotta
      |  |  ,----- Chimaera
      `--|  |     ,-- fTribodus
         |  |  ,--|  ,-- fHybodus
         |  |  |  `----- fHamiltonichthys
         `--|  |           ,-- Mustelus
            |  |        ,----- Scyliorhinus
            |  |     ,--|  ,-- Heterodontus
            |  |     |  `--|  ,-- Hemiscyllium
            `--|     |     `----- Ginglymostoma
               |  ,--|  ,-- Pristiophorus
               |  |  |  |     ,-- fPseudorhina
               |  |  `--|  ,----- Squatina
               |  |     `--|  ,-- Squalus
               |  |        `--|  ,-- Hexanchus
               `--|           `----- Chlamydoselachus
                  |  ,-- fBelemnobatis
                  |  |        ,-- fApolithabatis
                  |  |     ,----- fAellopobatis
                  |  |  ,--|  ,-- fSpathobatis
                  `--|  |  `----- fAsterodermus
                     |  |  ,-- fKimmerobatis
                     |  |  |        ,-- fAsflapristis
                     |  |  |     ,----- fPtychotrygon
                     `--|  |     |     ,-- fIschyrhiza
                        |  |  ,--|  ,----- fOnchopristis
                        |  |  |  `--|  ,-- fLibanopristis
                        |  |  |     `----- fSclerorhynchus
                        `--|  |        ,-- fTethybatis
                           |  |     ,--|  ,-- Platyrhina
                           |  |     |  `--|  ,-- fTingitanius
                           |  |     |     `--|  ,-- Platyrhinoidis
                           |  |  ,--|        `----- fEoplatyrhina
                           |  |  |  |  ,-- fBritobatos
                           `--|  |  |  |     ,-- Aptychotrema
                              |  |  `--|  ,--|  ,-- Zapteryx
                              |  |     |  |  `----- Trygonorrhina
                              |  |     `--|  ,-- Glaucostegus
                              |  |        |  |     ,-- Pseudobatos
                              |  |        `--|  ,----- Rhinobatos
                              |  |           `--|  ,-- fRmaronita
                              |  |              `--|  ,-- Rhynchobatus
                              `--|                 `--|  ,-- fRlatus
                                 |                    `--|  ,-- Rhina
                                 |                       `----- Pristis
                                 |        ,-- Bathyraja
                                 |     ,----- Raja
                                 |     |     ,-- Hypnos
                                 |  ,--|  ,----- Torpedo
                                 |  |  `--|  ,-- fTitanonarke
                                 |  |     `--|  ,-- Narcine
                                 |  |        `--|  ,-- fTemera
                                 `--|           `----- Narke
                                    |     ,-- fPlesiozanobatus
                                    |  ,----- Zanobatus
                                    |  |  ,-- Hexatrygon
                                    `--|  |  ,-- Gymnura
                                       `--|  |     ,-- Potamotrygon
                                          |  |  ,--|  ,-- Plesiobatis
                                          `--|  |  `----- Urotrygon
                                             |  |        ,-- fArechia
                                             `--|     ,----- Urolophus
                                                |  ,--|  ,-- fHeliobatis
                                                |  |  `----- fAsterotrygon
                                                `--|  ,-- Urobatis
                                                   |  |     ,-- fTethytrygon
                                                   `--|  ,----- Neotrygon
                                                      `--|  ,-- Hypanus
                                                         `--|  ,-- fPromyliobatis
                                                            `--|  ,-- Myliobatis
                                                               `--|  ,-- Aetobatus
                                                                  `--|  ,-- Mobula
                                                                     `----- Rhinoptera
 
Tree 93: 
   ,-- fDoliodus
   |  ,-- fCobelodus
   |  |     ,-- fOzarcus
|--|  |  ,--|  ,-- Harriotta
   |  |  |  `----- Chimaera
   `--|  |     ,-- fTribodus
      |  |  ,--|  ,-- fHybodus
      |  |  |  `----- fHamiltonichthys
      `--|  |           ,-- Mustelus
         |  |        ,----- Scyliorhinus
         |  |     ,--|  ,-- Heterodontus
         |  |     |  `--|  ,-- Hemiscyllium
         |  |     |     `----- Ginglymostoma
         `--|  ,--|  ,-- Pristiophorus
            |  |  |  |     ,-- fPseudorhina
            |  |  `--|  ,----- Squatina
            |  |     `--|  ,-- Squalus
            |  |        `--|  ,-- Hexanchus
            |  |           `----- Chlamydoselachus
            `--|  ,-- fBelemnobatis
               |  |     ,-- fKimmerobatis
               |  |     |     ,-- fApolithabatis
               |  |  ,--|  ,----- fAellopobatis
               |  |  |  `--|  ,-- fSpathobatis
               |  |  |     `----- fAsterodermus
               `--|  |        ,-- fAsflapristis
                  |  |     ,----- fPtychotrygon
                  |  |     |     ,-- fIschyrhiza
                  |  |  ,--|  ,----- fOnchopristis
                  |  |  |  `--|  ,-- fLibanopristis
                  `--|  |     `----- fSclerorhynchus
                     |  |        ,-- fTethybatis
                     |  |     ,--|  ,-- Platyrhina
                     |  |     |  `--|  ,-- fTingitanius
                     |  |     |     `--|  ,-- Platyrhinoidis
                     |  |  ,--|        `----- fEoplatyrhina
                     |  |  |  |  ,-- fBritobatos
                     `--|  |  |  |     ,-- Aptychotrema
                        |  |  `--|  ,--|  ,-- Zapteryx
                        |  |     |  |  `----- Trygonorrhina
                        |  |     `--|  ,-- Glaucostegus
                        |  |        |  |     ,-- Pseudobatos
                        |  |        `--|  ,----- Rhinobatos
                        |  |           `--|  ,-- fRmaronita
                        |  |              `--|  ,-- Rhynchobatus
                        `--|                 `--|  ,-- fRlatus
                           |                    `--|  ,-- Rhina
                           |                       `----- Pristis
                           |        ,-- Bathyraja
                           |     ,----- Raja
                           |     |     ,-- Hypnos
                           |  ,--|  ,----- Torpedo
                           |  |  `--|  ,-- fTitanonarke
                           |  |     `--|  ,-- Narcine
                           |  |        `--|  ,-- fTemera
                           `--|           `----- Narke
                              |     ,-- fPlesiozanobatus
                              |  ,----- Zanobatus
                              |  |  ,-- Hexatrygon
                              `--|  |  ,-- Gymnura
                                 `--|  |     ,-- Potamotrygon
                                    |  |  ,--|  ,-- Plesiobatis
                                    `--|  |  `----- Urotrygon
                                       |  |        ,-- fArechia
                                       `--|     ,----- Urolophus
                                          |  ,--|  ,-- fHeliobatis
                                          |  |  `----- fAsterotrygon
                                          `--|  ,-- Urobatis
                                             |  |     ,-- fTethytrygon
                                             `--|  ,----- Neotrygon
                                                `--|  ,-- Hypanus
                                                   `--|  ,-- fPromyliobatis
                                                      `--|  ,-- Myliobatis
                                                         `--|  ,-- Aetobatus
                                                            `--|  ,-- Mobula
                                                               `----- Rhinoptera
 
Tree 94: 
   ,-- fDoliodus
   |  ,-- fOzarcus
|--|  |  ,-- fCobelodus
   |  |  |     ,-- Harriotta
   `--|  |  ,----- Chimaera
      |  |  |     ,-- fTribodus
      `--|  |  ,--|  ,-- fHybodus
         |  |  |  `----- fHamiltonichthys
         |  |  |           ,-- Mustelus
         `--|  |        ,----- Scyliorhinus
            |  |     ,--|  ,-- Heterodontus
            |  |     |  `--|  ,-- Hemiscyllium
            |  |     |     `----- Ginglymostoma
            `--|  ,--|     ,-- Pristiophorus
               |  |  |  ,--|  ,-- fPseudorhina
               |  |  |  |  `----- Squatina
               |  |  `--|  ,-- Squalus
               |  |     `--|  ,-- Hexanchus
               |  |        `----- Chlamydoselachus
               `--|  ,-- fBelemnobatis
                  |  |     ,-- fKimmerobatis
                  |  |     |     ,-- fApolithabatis
                  |  |  ,--|  ,----- fAellopobatis
                  |  |  |  `--|  ,-- fSpathobatis
                  |  |  |     `----- fAsterodermus
                  `--|  |        ,-- fAsflapristis
                     |  |     ,----- fPtychotrygon
                     |  |     |     ,-- fIschyrhiza
                     |  |  ,--|  ,----- fOnchopristis
                     |  |  |  `--|  ,-- fLibanopristis
                     `--|  |     `----- fSclerorhynchus
                        |  |        ,-- fTethybatis
                        |  |     ,--|  ,-- Platyrhina
                        |  |     |  `--|  ,-- fTingitanius
                        |  |     |     `--|  ,-- Platyrhinoidis
                        |  |  ,--|        `----- fEoplatyrhina
                        |  |  |  |  ,-- fBritobatos
                        `--|  |  |  |     ,-- Aptychotrema
                           |  |  `--|  ,--|  ,-- Zapteryx
                           |  |     |  |  `----- Trygonorrhina
                           |  |     `--|  ,-- Glaucostegus
                           |  |        |  |     ,-- Pseudobatos
                           |  |        `--|  ,----- Rhinobatos
                           |  |           `--|  ,-- fRmaronita
                           |  |              `--|  ,-- Rhynchobatus
                           `--|                 `--|  ,-- fRlatus
                              |                    `--|  ,-- Rhina
                              |                       `----- Pristis
                              |        ,-- Bathyraja
                              |     ,----- Raja
                              |     |     ,-- Hypnos
                              |  ,--|  ,----- Torpedo
                              |  |  `--|  ,-- fTitanonarke
                              |  |     `--|  ,-- Narcine
                              |  |        `--|  ,-- fTemera
                              `--|           `----- Narke
                                 |     ,-- fPlesiozanobatus
                                 |  ,----- Zanobatus
                                 |  |  ,-- Hexatrygon
                                 `--|  |  ,-- Gymnura
                                    `--|  |     ,-- Potamotrygon
                                       |  |  ,--|  ,-- Plesiobatis
                                       `--|  |  `----- Urotrygon
                                          |  |        ,-- fArechia
                                          `--|     ,----- Urolophus
                                             |  ,--|  ,-- fHeliobatis
                                             |  |  `----- fAsterotrygon
                                             `--|  ,-- Urobatis
                                                |  |     ,-- fTethytrygon
                                                `--|  ,----- Neotrygon
                                                   `--|  ,-- Hypanus
                                                      `--|  ,-- fPromyliobatis
                                                         `--|  ,-- Myliobatis
                                                            `--|  ,-- Aetobatus
                                                               `--|  ,-- Mobula
                                                                  `----- Rhinoptera
 
Tree 95: 
   ,-- fDoliodus
   |  ,-- fOzarcus
|--|  |  ,-- fCobelodus
   |  |  |     ,-- Harriotta
   `--|  |  ,----- Chimaera
      |  |  |     ,-- fTribodus
      `--|  |  ,--|  ,-- fHybodus
         |  |  |  `----- fHamiltonichthys
         |  |  |           ,-- Mustelus
         `--|  |        ,----- Scyliorhinus
            |  |     ,--|  ,-- Heterodontus
            |  |     |  `--|  ,-- Hemiscyllium
            |  |     |     `----- Ginglymostoma
            |  |  ,--|  ,-- Pristiophorus
            `--|  |  |  |     ,-- fPseudorhina
               |  |  `--|  ,----- Squatina
               |  |     `--|  ,-- Squalus
               |  |        `--|  ,-- Hexanchus
               |  |           `----- Chlamydoselachus
               |  |     ,-- fBelemnobatis
               |  |     |  ,-- fKimmerobatis
               `--|  ,--|  |     ,-- fApolithabatis
                  |  |  `--|  ,----- fAellopobatis
                  |  |     `--|  ,-- fSpathobatis
                  |  |        `----- fAsterodermus
                  |  |        ,-- fAsflapristis
                  |  |     ,----- fPtychotrygon
                  |  |     |     ,-- fIschyrhiza
                  |  |  ,--|  ,----- fOnchopristis
                  `--|  |  `--|  ,-- fLibanopristis
                     |  |     `----- fSclerorhynchus
                     |  |        ,-- fTethybatis
                     |  |     ,--|  ,-- Platyrhina
                     |  |     |  `--|  ,-- fTingitanius
                     |  |     |     `--|  ,-- Platyrhinoidis
                     |  |  ,--|        `----- fEoplatyrhina
                     |  |  |  |  ,-- fBritobatos
                     `--|  |  |  |     ,-- Aptychotrema
                        |  |  `--|  ,--|  ,-- Zapteryx
                        |  |     |  |  `----- Trygonorrhina
                        |  |     `--|  ,-- Glaucostegus
                        |  |        |  |     ,-- Pseudobatos
                        |  |        `--|  ,----- Rhinobatos
                        |  |           `--|  ,-- fRmaronita
                        |  |              `--|  ,-- Rhynchobatus
                        `--|                 `--|  ,-- fRlatus
                           |                    `--|  ,-- Rhina
                           |                       `----- Pristis
                           |        ,-- Bathyraja
                           |     ,----- Raja
                           |     |     ,-- Hypnos
                           |  ,--|  ,----- Torpedo
                           |  |  `--|  ,-- fTitanonarke
                           |  |     `--|  ,-- Narcine
                           |  |        `--|  ,-- fTemera
                           `--|           `----- Narke
                              |     ,-- fPlesiozanobatus
                              |  ,----- Zanobatus
                              |  |  ,-- Hexatrygon
                              `--|  |  ,-- Gymnura
                                 `--|  |     ,-- Potamotrygon
                                    |  |  ,--|  ,-- Plesiobatis
                                    `--|  |  `----- Urotrygon
                                       |  |        ,-- fArechia
                                       `--|     ,----- Urolophus
                                          |  ,--|  ,-- fHeliobatis
                                          |  |  `----- fAsterotrygon
                                          `--|  ,-- Urobatis
                                             |  |     ,-- fTethytrygon
                                             `--|  ,----- Neotrygon
                                                `--|  ,-- Hypanus
                                                   `--|  ,-- fPromyliobatis
                                                      `--|  ,-- Myliobatis
                                                         `--|  ,-- Aetobatus
                                                            `--|  ,-- Mobula
                                                               `----- Rhinoptera
 
Tree 96: 
   ,-- fDoliodus
   |  ,-- fOzarcus
|--|  |  ,-- fCobelodus
   |  |  |     ,-- Harriotta
   `--|  |  ,----- Chimaera
      |  |  |     ,-- fTribodus
      `--|  |  ,--|  ,-- fHybodus
         |  |  |  `----- fHamiltonichthys
         |  |  |           ,-- Mustelus
         `--|  |        ,----- Scyliorhinus
            |  |     ,--|  ,-- Heterodontus
            |  |     |  `--|  ,-- Hemiscyllium
            |  |     |     `----- Ginglymostoma
            |  |  ,--|  ,-- Pristiophorus
            `--|  |  |  |     ,-- fPseudorhina
               |  |  `--|  ,----- Squatina
               |  |     `--|  ,-- Squalus
               |  |        `--|  ,-- Hexanchus
               |  |           `----- Chlamydoselachus
               |  |        ,-- fKimmerobatis
               |  |     ,----- fBelemnobatis
               |  |     |     ,-- fApolithabatis
               `--|  ,--|  ,----- fAellopobatis
                  |  |  `--|  ,-- fSpathobatis
                  |  |     `----- fAsterodermus
                  |  |        ,-- fAsflapristis
                  |  |     ,----- fPtychotrygon
                  |  |     |     ,-- fIschyrhiza
                  |  |  ,--|  ,----- fOnchopristis
                  |  |  |  `--|  ,-- fLibanopristis
                  `--|  |     `----- fSclerorhynchus
                     |  |        ,-- fTethybatis
                     |  |     ,--|  ,-- Platyrhina
                     |  |     |  `--|  ,-- fTingitanius
                     |  |     |     `--|  ,-- Platyrhinoidis
                     |  |  ,--|        `----- fEoplatyrhina
                     |  |  |  |  ,-- fBritobatos
                     `--|  |  |  |     ,-- Aptychotrema
                        |  |  `--|  ,--|  ,-- Zapteryx
                        |  |     |  |  `----- Trygonorrhina
                        |  |     `--|  ,-- Glaucostegus
                        |  |        |  |     ,-- Pseudobatos
                        |  |        `--|  ,----- Rhinobatos
                        |  |           `--|  ,-- fRmaronita
                        |  |              `--|  ,-- Rhynchobatus
                        `--|                 `--|  ,-- fRlatus
                           |                    `--|  ,-- Rhina
                           |                       `----- Pristis
                           |        ,-- Bathyraja
                           |     ,----- Raja
                           |     |     ,-- Hypnos
                           |  ,--|  ,----- Torpedo
                           |  |  `--|  ,-- fTitanonarke
                           |  |     `--|  ,-- Narcine
                           |  |        `--|  ,-- fTemera
                           `--|           `----- Narke
                              |     ,-- fPlesiozanobatus
                              |  ,----- Zanobatus
                              |  |  ,-- Hexatrygon
                              `--|  |  ,-- Gymnura
                                 `--|  |     ,-- Potamotrygon
                                    |  |  ,--|  ,-- Plesiobatis
                                    `--|  |  `----- Urotrygon
                                       |  |        ,-- fArechia
                                       `--|     ,----- Urolophus
                                          |  ,--|  ,-- fHeliobatis
                                          |  |  `----- fAsterotrygon
                                          `--|  ,-- Urobatis
                                             |  |     ,-- fTethytrygon
                                             `--|  ,----- Neotrygon
                                                `--|  ,-- Hypanus
                                                   `--|  ,-- fPromyliobatis
                                                      `--|  ,-- Myliobatis
                                                         `--|  ,-- Aetobatus
                                                            `--|  ,-- Mobula
                                                               `----- Rhinoptera
 
Tree 97: 
   ,-- fDoliodus
   |  ,-- fOzarcus
|--|  |  ,-- fCobelodus
   |  |  |     ,-- Harriotta
   `--|  |  ,----- Chimaera
      |  |  |     ,-- fTribodus
      `--|  |  ,--|  ,-- fHybodus
         |  |  |  `----- fHamiltonichthys
         |  |  |           ,-- Mustelus
         `--|  |        ,----- Scyliorhinus
            |  |     ,--|  ,-- Heterodontus
            |  |     |  `--|  ,-- Hemiscyllium
            |  |     |     `----- Ginglymostoma
            |  |  ,--|  ,-- Pristiophorus
            `--|  |  |  |     ,-- fPseudorhina
               |  |  `--|  ,----- Squatina
               |  |     `--|  ,-- Squalus
               |  |        `--|  ,-- Hexanchus
               |  |           `----- Chlamydoselachus
               |  |     ,-- fKimmerobatis
               |  |     |  ,-- fBelemnobatis
               `--|  ,--|  |     ,-- fApolithabatis
                  |  |  `--|  ,----- fAellopobatis
                  |  |     `--|  ,-- fSpathobatis
                  |  |        `----- fAsterodermus
                  |  |        ,-- fAsflapristis
                  |  |     ,----- fPtychotrygon
                  |  |     |     ,-- fIschyrhiza
                  |  |  ,--|  ,----- fOnchopristis
                  `--|  |  `--|  ,-- fLibanopristis
                     |  |     `----- fSclerorhynchus
                     |  |        ,-- fTethybatis
                     |  |     ,--|  ,-- Platyrhina
                     |  |     |  `--|  ,-- fTingitanius
                     |  |     |     `--|  ,-- Platyrhinoidis
                     |  |  ,--|        `----- fEoplatyrhina
                     |  |  |  |  ,-- fBritobatos
                     `--|  |  |  |     ,-- Aptychotrema
                        |  |  `--|  ,--|  ,-- Zapteryx
                        |  |     |  |  `----- Trygonorrhina
                        |  |     `--|  ,-- Glaucostegus
                        |  |        |  |     ,-- Pseudobatos
                        |  |        `--|  ,----- Rhinobatos
                        |  |           `--|  ,-- fRmaronita
                        |  |              `--|  ,-- Rhynchobatus
                        `--|                 `--|  ,-- fRlatus
                           |                    `--|  ,-- Rhina
                           |                       `----- Pristis
                           |        ,-- Bathyraja
                           |     ,----- Raja
                           |     |     ,-- Hypnos
                           |  ,--|  ,----- Torpedo
                           |  |  `--|  ,-- fTitanonarke
                           |  |     `--|  ,-- Narcine
                           |  |        `--|  ,-- fTemera
                           `--|           `----- Narke
                              |     ,-- fPlesiozanobatus
                              |  ,----- Zanobatus
                              |  |  ,-- Hexatrygon
                              `--|  |  ,-- Gymnura
[truncated: 6,136,487 more chars]
