# Supplementary material for: Insights into stem Batomorphii: A new holomorphic ray (Chondrichthyes, Elasmobranchii) from the upper Jurassic of Germany
Source: PLoS One. 2025 Jan 23;20(1):e0310174. doi: 10.1371/journal.pone.0310174 (PMC11756912; doi:10.1371/journal.pone.0310174)
Supplement: S10 File — (ZIP) [file pone.0310174.s010.zip]

Archive with 8 entries (8 files):
- apolithabatis_gm_body.tps
- apolithabatis_gm_body_classifiers.csv
- apolithabatis_gm_body_sliders.csv
- apolithabatis_gm_head.tps
- apolithabatis_gm_head_classifiers.csv
- apolithabatis_gm_head_sliders.csv
- apolithabatis_tm_DL.csv
- apolithabatis_tm_DW.csv
