# Supplementary material for: Insights into stem Batomorphii: A new holomorphic ray (Chondrichthyes, Elasmobranchii) from the upper Jurassic of Germany
Source: PLoS One. 2025 Jan 23;20(1):e0310174. doi: 10.1371/journal.pone.0310174 (PMC11756912; doi:10.1371/journal.pone.0310174)
Supplement: S10 File — (ZIP) [file pone.0310174.s010.zip › apolithabatis_gm_body.tps]

LM=147
790.00000 2814.00000
2539.00000 3336.00000
2181.00000 1667.00000
5642.00000 2049.00000
5582.00000 1597.00000
4427.00000 2475.00000
4258.00000 1647.00000
2295.00000 2647.00000
2252.00000 2351.00000
3449.00000 2818.00000
3263.00000 1868.00000
854.00000 2896.00000
949.00000 2926.00000
1049.00000 2928.00000
1148.00000 2914.00000
1245.00000 2894.00000
1343.00000 2873.00000
1442.00000 2864.00000
1536.00000 2897.00000
1630.00000 2931.00000
1723.00000 2965.00000
1817.00000 2999.00000
1911.00000 3033.00000
2003.00000 3073.00000
2092.00000 3118.00000
2184.00000 3155.00000
2275.00000 3196.00000
2364.00000 3243.00000
2453.00000 3288.00000
2651.00000 3393.00000
2762.00000 3443.00000
2873.00000 3493.00000
2984.00000 3544.00000
3093.00000 3597.00000
3203.00000 3651.00000
3312.00000 3705.00000
3420.00000 3760.00000
3529.00000 3816.00000
3637.00000 3871.00000
3747.00000 3924.00000
3860.00000 3968.00000
3979.00000 3994.00000
4099.00000 3991.00000
4214.00000 3952.00000
4322.00000 3896.00000
4423.00000 3829.00000
4519.00000 3754.00000
4609.00000 3671.00000
4691.00000 3582.00000
4768.00000 3488.00000
4836.00000 3387.00000
4893.00000 3279.00000
4938.00000 3166.00000
4967.00000 3049.00000
4965.00000 2928.00000
4928.00000 2814.00000
4851.00000 2722.00000
4791.00000 2656.00000
4913.00000 2667.00000
5034.00000 2676.00000
5156.00000 2672.00000
5276.00000 2653.00000
5383.00000 2596.00000
5452.00000 2496.00000
5509.00000 2388.00000
5559.00000 2278.00000
5602.00000 2164.00000
807.00000 2715.00000
872.00000 2644.00000
957.00000 2594.00000
1051.00000 2563.00000
1147.00000 2541.00000
1244.00000 2525.00000
1337.00000 2495.00000
1407.00000 2428.00000
1477.00000 2358.00000
1550.00000 2291.00000
1622.00000 2224.00000
1695.00000 2157.00000
1768.00000 2090.00000
1840.00000 2023.00000
1913.00000 1956.00000
1985.00000 1889.00000
2054.00000 1818.00000
2120.00000 1745.00000
2263.00000 1576.00000
2343.00000 1490.00000
2423.00000 1406.00000
2504.00000 1322.00000
2585.00000 1237.00000
2666.00000 1153.00000
2746.00000 1067.00000
2825.00000 982.00000
2905.00000 896.00000
2985.00000 811.00000
3067.00000 727.00000
3148.00000 644.00000
3232.00000 562.00000
3321.00000 487.00000
3432.00000 449.00000
3546.00000 445.00000
3662.00000 457.00000
3778.00000 470.00000
3891.00000 503.00000
4003.00000 536.00000
4112.00000 575.00000
4211.00000 637.00000
4310.00000 700.00000
4406.00000 766.00000
4490.00000 847.00000
4564.00000 937.00000
4626.00000 1036.00000
4670.00000 1141.00000
4646.00000 1254.00000
4700.00000 1251.00000
4810.00000 1211.00000
4925.00000 1191.00000
5042.00000 1194.00000
5156.00000 1218.00000
5261.00000 1269.00000
5358.00000 1334.00000
5445.00000 1411.00000
5521.00000 1500.00000
4438.00000 2380.00000
4407.00000 2287.00000
4363.00000 2200.00000
4319.00000 2114.00000
4294.00000 2020.00000
4290.00000 1922.00000
4304.00000 1826.00000
4292.00000 1729.00000
2650.00000 3287.00000
2758.00000 3239.00000
2865.00000 3191.00000
2971.00000 3139.00000
3077.00000 3088.00000
3189.00000 3054.00000
3289.00000 2994.00000
3380.00000 2920.00000
2309.00000 1662.00000
2438.00000 1657.00000
2568.00000 1651.00000
2698.00000 1645.00000
2827.00000 1640.00000
2957.00000 1648.00000
3079.00000 1688.00000
3185.00000 1760.00000
IMAGE=BGMM.tif
ID=0 
SCALE=0.018449
LM=147
211.00000 1383.00000
1197.00000 1890.00000
1276.00000 833.00000
3462.00000 1541.00000
3481.00000 1273.00000
2601.00000 1678.00000
2593.00000 1101.00000
1287.00000 1445.00000
1308.00000 1297.00000
1988.00000 1759.00000
1993.00000 1009.00000
251.00000 1424.00000
309.00000 1446.00000
371.00000 1451.00000
433.00000 1455.00000
494.00000 1459.00000
556.00000 1465.00000
618.00000 1464.00000
680.00000 1462.00000
737.00000 1486.00000
791.00000 1516.00000
846.00000 1545.00000
895.00000 1582.00000
943.00000 1622.00000
986.00000 1667.00000
1028.00000 1711.00000
1072.00000 1756.00000
1115.00000 1801.00000
1156.00000 1846.00000
1257.00000 1954.00000
1315.00000 2013.00000
1373.00000 2072.00000
1431.00000 2131.00000
1491.00000 2187.00000
1552.00000 2244.00000
1608.00000 2304.00000
1665.00000 2364.00000
1726.00000 2420.00000
1790.00000 2472.00000
1854.00000 2524.00000
1919.00000 2576.00000
1987.00000 2620.00000
2065.00000 2644.00000
2147.00000 2644.00000
2228.00000 2626.00000
2309.00000 2607.00000
2384.00000 2575.00000
2459.00000 2539.00000
2532.00000 2501.00000
2598.00000 2451.00000
2662.00000 2398.00000
2723.00000 2343.00000
2785.00000 2288.00000
2823.00000 2215.00000
2858.00000 2140.00000
2888.00000 2063.00000
2917.00000 1986.00000
2910.00000 1906.00000
2896.00000 1853.00000
2974.00000 1878.00000
3056.00000 1886.00000
3137.00000 1873.00000
3214.00000 1844.00000
3288.00000 1807.00000
3356.00000 1760.00000
3408.00000 1697.00000
3442.00000 1622.00000
247.00000 1331.00000
303.00000 1299.00000
362.00000 1272.00000
425.00000 1260.00000
490.00000 1257.00000
555.00000 1255.00000
619.00000 1246.00000
678.00000 1223.00000
735.00000 1192.00000
792.00000 1160.00000
848.00000 1127.00000
903.00000 1093.00000
958.00000 1059.00000
1013.00000 1024.00000
1068.00000 990.00000
1119.00000 951.00000
1171.00000 912.00000
1223.00000 873.00000
1337.00000 775.00000
1396.00000 725.00000
1459.00000 679.00000
1523.00000 634.00000
1586.00000 589.00000
1650.00000 544.00000
1714.00000 499.00000
1779.00000 455.00000
1843.00000 411.00000
1906.00000 365.00000
1969.00000 319.00000
2033.00000 275.00000
2099.00000 233.00000
2170.00000 203.00000
2247.00000 192.00000
2325.00000 199.00000
2401.00000 215.00000
2476.00000 238.00000
2548.00000 267.00000
2618.00000 302.00000
2683.00000 345.00000
2745.00000 392.00000
2797.00000 450.00000
2842.00000 513.00000
2883.00000 580.00000
2915.00000 651.00000
2934.00000 726.00000
2934.00000 803.00000
2912.00000 878.00000
2941.00000 905.00000
3019.00000 898.00000
3097.00000 905.00000
3169.00000 934.00000
3234.00000 978.00000
3296.00000 1024.00000
3353.00000 1077.00000
3404.00000 1137.00000
3446.00000 1202.00000
2614.00000 1614.00000
2604.00000 1550.00000
2584.00000 1487.00000
2565.00000 1424.00000
2557.00000 1359.00000
2565.00000 1294.00000
2588.00000 1233.00000
2599.00000 1168.00000
1287.00000 1891.00000
1378.00000 1893.00000
1468.00000 1897.00000
1559.00000 1900.00000
1649.00000 1897.00000
1739.00000 1886.00000
1824.00000 1857.00000
1905.00000 1817.00000
1361.00000 838.00000
1447.00000 841.00000
1532.00000 846.00000
1617.00000 850.00000
1702.00000 859.00000
1786.00000 873.00000
1864.00000 907.00000
1937.00000 952.00000
IMAGE=BSPG_AS-I-505.jpg
ID=1 
SCALE=0.027025
LM=147
710.00000 2386.00000
2041.00000 3077.00000
2000.00000 1660.00000
4742.00000 2535.00000
4725.00000 2149.00000
3798.00000 2693.00000
3795.00000 1966.00000
2014.00000 2472.00000
2008.00000 2223.00000
2911.00000 2778.00000
2918.00000 1935.00000
749.00000 2455.00000
816.00000 2502.00000
898.00000 2508.00000
981.00000 2511.00000
1063.00000 2514.00000
1146.00000 2517.00000
1227.00000 2529.00000
1300.00000 2566.00000
1371.00000 2609.00000
1441.00000 2652.00000
1512.00000 2694.00000
1583.00000 2737.00000
1654.00000 2779.00000
1725.00000 2822.00000
1796.00000 2865.00000
1863.00000 2912.00000
1928.00000 2963.00000
1987.00000 3020.00000
2112.00000 3150.00000
2190.00000 3209.00000
2270.00000 3267.00000
2351.00000 3321.00000
2437.00000 3370.00000
2522.00000 3419.00000
2607.00000 3468.00000
2690.00000 3520.00000
2774.00000 3571.00000
2858.00000 3623.00000
2942.00000 3673.00000
3029.00000 3719.00000
3116.00000 3763.00000
3211.00000 3789.00000
3309.00000 3795.00000
3404.00000 3769.00000
3498.00000 3742.00000
3586.00000 3698.00000
3674.00000 3654.00000
3753.00000 3596.00000
3829.00000 3534.00000
3905.00000 3472.00000
3980.00000 3408.00000
4043.00000 3334.00000
4102.00000 3255.00000
4136.00000 3164.00000
4134.00000 3068.00000
4080.00000 2987.00000
4011.00000 2917.00000
3998.00000 2888.00000
4092.00000 2916.00000
4188.00000 2931.00000
4283.00000 2915.00000
4368.00000 2870.00000
4436.00000 2799.00000
4506.00000 2730.00000
4582.00000 2668.00000
4658.00000 2605.00000
746.00000 2314.00000
815.00000 2273.00000
894.00000 2261.00000
975.00000 2259.00000
1055.00000 2252.00000
1135.00000 2240.00000
1214.00000 2221.00000
1292.00000 2201.00000
1357.00000 2152.00000
1421.00000 2102.00000
1485.00000 2053.00000
1549.00000 2004.00000
1614.00000 1956.00000
1680.00000 1908.00000
1745.00000 1860.00000
1810.00000 1812.00000
1872.00000 1760.00000
1935.00000 1709.00000
2077.00000 1596.00000
2154.00000 1538.00000
2231.00000 1480.00000
2309.00000 1421.00000
2386.00000 1363.00000
2464.00000 1307.00000
2543.00000 1251.00000
2621.00000 1195.00000
2700.00000 1139.00000
2781.00000 1086.00000
2864.00000 1036.00000
2947.00000 987.00000
3038.00000 965.00000
3134.00000 972.00000
3229.00000 989.00000
3324.00000 1005.00000
3416.00000 1032.00000
3506.00000 1068.00000
3594.00000 1108.00000
3672.00000 1164.00000
3749.00000 1222.00000
3813.00000 1294.00000
3878.00000 1366.00000
3934.00000 1445.00000
3968.00000 1532.00000
3942.00000 1620.00000
3891.00000 1702.00000
3841.00000 1780.00000
3934.00000 1754.00000
4028.00000 1735.00000
4124.00000 1721.00000
4220.00000 1725.00000
4311.00000 1757.00000
4390.00000 1810.00000
4465.00000 1871.00000
4538.00000 1934.00000
4606.00000 2002.00000
4670.00000 2075.00000
3810.00000 2611.00000
3789.00000 2531.00000
3763.00000 2452.00000
3743.00000 2371.00000
3741.00000 2288.00000
3754.00000 2206.00000
3781.00000 2128.00000
3800.00000 2048.00000
2145.00000 3060.00000
2248.00000 3039.00000
2351.00000 3016.00000
2454.00000 2992.00000
2557.00000 2970.00000
2660.00000 2945.00000
2760.00000 2913.00000
2850.00000 2860.00000
2113.00000 1672.00000
2224.00000 1683.00000
2334.00000 1696.00000
2445.00000 1710.00000
2554.00000 1729.00000
2661.00000 1760.00000
2764.00000 1803.00000
2861.00000 1857.00000
IMAGE=BSPG_AS-I-1378.jpg
ID=2 
SCALE=0.009292
LM=147
250.00000 1470.00000
784.00000 1860.00000
873.00000 1123.00000
2185.00000 1645.00000
2177.00000 1490.00000
1642.00000 1759.00000
1682.00000 1398.00000
849.00000 1539.00000
854.00000 1455.00000
1272.00000 1739.00000
1299.00000 1358.00000
266.00000 1499.00000
300.00000 1514.00000
336.00000 1521.00000
374.00000 1525.00000
411.00000 1529.00000
449.00000 1533.00000
486.00000 1539.00000
522.00000 1550.00000
549.00000 1573.00000
573.00000 1603.00000
596.00000 1632.00000
620.00000 1662.00000
644.00000 1691.00000
667.00000 1720.00000
691.00000 1750.00000
715.00000 1779.00000
739.00000 1808.00000
764.00000 1836.00000
830.00000 1894.00000
865.00000 1928.00000
901.00000 1961.00000
936.00000 1994.00000
972.00000 2027.00000
1007.00000 2060.00000
1043.00000 2093.00000
1079.00000 2125.00000
1118.00000 2155.00000
1156.00000 2185.00000
1194.00000 2214.00000
1233.00000 2244.00000
1274.00000 2270.00000
1316.00000 2293.00000
1362.00000 2309.00000
1410.00000 2317.00000
1456.00000 2306.00000
1502.00000 2290.00000
1545.00000 2267.00000
1587.00000 2244.00000
1626.00000 2215.00000
1664.00000 2185.00000
1700.00000 2153.00000
1728.00000 2113.00000
1757.00000 2074.00000
1785.00000 2035.00000
1801.00000 1989.00000
1813.00000 1942.00000
1817.00000 1898.00000
1865.00000 1902.00000
1913.00000 1895.00000
1959.00000 1881.00000
2004.00000 1863.00000
2045.00000 1837.00000
2081.00000 1805.00000
2114.00000 1770.00000
2144.00000 1731.00000
2167.00000 1689.00000
274.00000 1435.00000
311.00000 1425.00000
348.00000 1416.00000
386.00000 1408.00000
423.00000 1400.00000
460.00000 1389.00000
497.00000 1379.00000
533.00000 1366.00000
568.00000 1351.00000
600.00000 1329.00000
631.00000 1307.00000
662.00000 1285.00000
693.00000 1263.00000
724.00000 1240.00000
754.00000 1216.00000
785.00000 1193.00000
815.00000 1170.00000
846.00000 1146.00000
913.00000 1100.00000
951.00000 1076.00000
988.00000 1053.00000
1026.00000 1029.00000
1065.00000 1009.00000
1104.00000 988.00000
1143.00000 968.00000
1183.00000 949.00000
1223.00000 930.00000
1263.00000 911.00000
1302.00000 893.00000
1344.00000 877.00000
1385.00000 862.00000
1427.00000 847.00000
1470.00000 842.00000
1514.00000 840.00000
1558.00000 846.00000
1600.00000 861.00000
1634.00000 889.00000
1667.00000 917.00000
1701.00000 946.00000
1734.00000 975.00000
1767.00000 1005.00000
1795.00000 1039.00000
1820.00000 1074.00000
1840.00000 1113.00000
1856.00000 1154.00000
1865.00000 1198.00000
1866.00000 1241.00000
1882.00000 1265.00000
1925.00000 1272.00000
1968.00000 1285.00000
2008.00000 1302.00000
2048.00000 1321.00000
2081.00000 1349.00000
2111.00000 1382.00000
2139.00000 1416.00000
2160.00000 1455.00000
1657.00000 1720.00000
1657.00000 1679.00000
1647.00000 1638.00000
1637.00000 1598.00000
1635.00000 1557.00000
1651.00000 1518.00000
1667.00000 1480.00000
1675.00000 1439.00000
843.00000 1853.00000
901.00000 1847.00000
958.00000 1842.00000
1016.00000 1843.00000
1073.00000 1836.00000
1130.00000 1826.00000
1185.00000 1810.00000
1235.00000 1781.00000
930.00000 1146.00000
982.00000 1164.00000
1034.00000 1185.00000
1086.00000 1204.00000
1140.00000 1221.00000
1192.00000 1240.00000
1236.00000 1273.00000
1278.00000 1310.00000
IMAGE=LF-205.jpg
ID=3 
SCALE=0.030158
LM=147
410.00000 1251.00000
884.00000 1614.00000
839.00000 877.00000
2241.00000 1470.00000
2252.00000 1083.00000
1794.00000 1469.00000
1800.00000 1020.00000
863.00000 1304.00000
857.00000 1176.00000
1350.00000 1462.00000
1328.00000 1016.00000
422.00000 1280.00000
447.00000 1300.00000
476.00000 1314.00000
505.00000 1328.00000
532.00000 1343.00000
555.00000 1365.00000
578.00000 1387.00000
602.00000 1408.00000
628.00000 1427.00000
653.00000 1446.00000
679.00000 1465.00000
705.00000 1483.00000
731.00000 1502.00000
756.00000 1521.00000
782.00000 1540.00000
808.00000 1558.00000
833.00000 1578.00000
859.00000 1597.00000
924.00000 1650.00000
962.00000 1677.00000
1000.00000 1705.00000
1038.00000 1732.00000
1078.00000 1757.00000
1118.00000 1782.00000
1157.00000 1807.00000
1197.00000 1832.00000
1237.00000 1858.00000
1276.00000 1884.00000
1314.00000 1910.00000
1354.00000 1935.00000
1395.00000 1958.00000
1437.00000 1979.00000
1483.00000 1982.00000
1528.00000 1971.00000
1574.00000 1960.00000
1617.00000 1942.00000
1659.00000 1921.00000
1700.00000 1898.00000
1740.00000 1872.00000
1779.00000 1847.00000
1818.00000 1820.00000
1855.00000 1792.00000
1887.00000 1758.00000
1914.00000 1720.00000
1925.00000 1677.00000
1916.00000 1631.00000
1897.00000 1588.00000
1904.00000 1579.00000
1944.00000 1603.00000
1986.00000 1625.00000
2029.00000 1637.00000
2074.00000 1625.00000
2114.00000 1601.00000
2148.00000 1569.00000
2182.00000 1537.00000
2216.00000 1504.00000
420.00000 1222.00000
441.00000 1200.00000
466.00000 1184.00000
495.00000 1175.00000
518.00000 1154.00000
541.00000 1133.00000
563.00000 1113.00000
586.00000 1093.00000
610.00000 1073.00000
633.00000 1053.00000
656.00000 1033.00000
680.00000 1014.00000
703.00000 994.00000
726.00000 974.00000
750.00000 954.00000
773.00000 934.00000
796.00000 915.00000
820.00000 895.00000
881.00000 840.00000
922.00000 805.00000
962.00000 770.00000
1003.00000 735.00000
1043.00000 700.00000
1084.00000 665.00000
1125.00000 630.00000
1165.00000 595.00000
1206.00000 561.00000
1247.00000 526.00000
1292.00000 498.00000
1340.00000 474.00000
1388.00000 450.00000
1438.00000 437.00000
1492.00000 437.00000
1544.00000 446.00000
1595.00000 462.00000
1646.00000 478.00000
1692.00000 505.00000
1738.00000 533.00000
1778.00000 568.00000
1817.00000 606.00000
1852.00000 646.00000
1887.00000 687.00000
1900.00000 738.00000
1906.00000 791.00000
1901.00000 844.00000
1866.00000 884.00000
1861.00000 906.00000
1911.00000 890.00000
1961.00000 869.00000
2012.00000 852.00000
2065.00000 853.00000
2115.00000 867.00000
2162.00000 892.00000
2200.00000 930.00000
2233.00000 971.00000
2250.00000 1022.00000
1803.00000 1418.00000
1798.00000 1368.00000
1792.00000 1318.00000
1784.00000 1268.00000
1788.00000 1217.00000
1795.00000 1167.00000
1803.00000 1117.00000
1809.00000 1067.00000
935.00000 1595.00000
990.00000 1586.00000
1044.00000 1576.00000
1098.00000 1568.00000
1153.00000 1559.00000
1207.00000 1549.00000
1258.00000 1530.00000
1307.00000 1505.00000
900.00000 890.00000
959.00000 891.00000
1018.00000 892.00000
1077.00000 893.00000
1136.00000 901.00000
1194.00000 910.00000
1250.00000 931.00000
1294.00000 969.00000
IMAGE=JME_SOS-3647.JPG
ID=4 
SCALE=0.017659
LM=147
862.00000 2473.00000
1517.00000 2521.00000
1116.00000 1840.00000
2471.00000 1543.00000
2343.00000 1379.00000
2155.00000 1882.00000
1934.00000 1558.00000
1305.00000 2258.00000
1239.00000 2152.00000
1789.00000 2167.00000
1543.00000 1765.00000
890.00000 2492.00000
926.00000 2490.00000
961.00000 2483.00000
995.00000 2474.00000
1029.00000 2463.00000
1064.00000 2460.00000
1100.00000 2461.00000
1135.00000 2464.00000
1171.00000 2468.00000
1206.00000 2471.00000
1242.00000 2475.00000
1277.00000 2479.00000
1313.00000 2480.00000
1348.00000 2482.00000
1384.00000 2483.00000
1420.00000 2483.00000
1454.00000 2493.00000
1486.00000 2507.00000
1569.00000 2532.00000
1617.00000 2536.00000
1665.00000 2538.00000
1712.00000 2539.00000
1760.00000 2533.00000
1807.00000 2528.00000
1854.00000 2522.00000
1902.00000 2517.00000
1949.00000 2512.00000
1996.00000 2505.00000
2044.00000 2498.00000
2091.00000 2491.00000
2131.00000 2467.00000
2168.00000 2437.00000
2194.00000 2398.00000
2221.00000 2358.00000
2247.00000 2318.00000
2273.00000 2278.00000
2293.00000 2235.00000
2310.00000 2191.00000
2324.00000 2145.00000
2330.00000 2098.00000
2335.00000 2050.00000
2333.00000 2003.00000
2304.00000 1967.00000
2262.00000 1948.00000
2216.00000 1938.00000
2263.00000 1928.00000
2310.00000 1918.00000
2356.00000 1909.00000
2402.00000 1897.00000
2435.00000 1870.00000
2442.00000 1823.00000
2448.00000 1775.00000
2453.00000 1728.00000
2458.00000 1680.00000
2463.00000 1633.00000
2468.00000 1585.00000
845.00000 2437.00000
865.00000 2406.00000
888.00000 2377.00000
914.00000 2351.00000
937.00000 2322.00000
959.00000 2293.00000
973.00000 2259.00000
987.00000 2224.00000
1001.00000 2190.00000
1015.00000 2156.00000
1029.00000 2122.00000
1042.00000 2087.00000
1053.00000 2052.00000
1064.00000 2017.00000
1076.00000 1982.00000
1087.00000 1947.00000
1098.00000 1911.00000
1110.00000 1876.00000
1124.00000 1800.00000
1138.00000 1762.00000
1151.00000 1724.00000
1167.00000 1686.00000
1180.00000 1648.00000
1198.00000 1611.00000
1214.00000 1574.00000
1230.00000 1537.00000
1251.00000 1502.00000
1272.00000 1467.00000
1295.00000 1434.00000
1320.00000 1402.00000
1350.00000 1375.00000
1386.00000 1358.00000
1425.00000 1344.00000
1463.00000 1333.00000
1503.00000 1323.00000
1542.00000 1312.00000
1581.00000 1302.00000
1621.00000 1294.00000
1661.00000 1291.00000
1702.00000 1292.00000
1742.00000 1296.00000
1782.00000 1301.00000
1823.00000 1307.00000
1860.00000 1320.00000
1897.00000 1338.00000
1929.00000 1362.00000
1963.00000 1373.00000
1986.00000 1339.00000
2019.00000 1317.00000
2059.00000 1319.00000
2099.00000 1329.00000
2139.00000 1335.00000
2179.00000 1342.00000
2219.00000 1349.00000
2258.00000 1357.00000
2298.00000 1366.00000
2146.00000 1842.00000
2117.00000 1808.00000
2083.00000 1778.00000
2049.00000 1750.00000
2018.00000 1717.00000
2003.00000 1675.00000
1987.00000 1633.00000
1968.00000 1593.00000
1547.00000 2485.00000
1583.00000 2447.00000
1620.00000 2412.00000
1658.00000 2376.00000
1697.00000 2341.00000
1736.00000 2307.00000
1768.00000 2266.00000
1787.00000 2218.00000
1162.00000 1825.00000
1211.00000 1815.00000
1259.00000 1805.00000
1307.00000 1794.00000
1352.00000 1776.00000
1399.00000 1762.00000
1447.00000 1754.00000
1496.00000 1761.00000
IMAGE=steinaltefische.jpg
ID=5 
SCALE=0.007309
LM=147
1160.00000 2051.00000
1638.00000 2381.00000
1578.00000 1722.00000
2829.00000 2162.00000
2815.00000 1872.00000
2416.00000 2220.00000
2390.00000 1821.00000
1593.00000 2094.00000
1583.00000 1984.00000
2008.00000 2222.00000
1999.00000 1840.00000
1170.00000 2073.00000
1195.00000 2092.00000
1223.00000 2106.00000
1254.00000 2113.00000
1284.00000 2121.00000
1312.00000 2135.00000
1337.00000 2155.00000
1362.00000 2174.00000
1387.00000 2194.00000
1412.00000 2213.00000
1437.00000 2232.00000
1461.00000 2252.00000
1486.00000 2271.00000
1511.00000 2291.00000
1536.00000 2310.00000
1561.00000 2329.00000
1587.00000 2348.00000
1612.00000 2366.00000
1673.00000 2406.00000
1706.00000 2429.00000
1740.00000 2452.00000
1773.00000 2475.00000
1807.00000 2497.00000
1842.00000 2517.00000
1877.00000 2537.00000
1912.00000 2558.00000
1947.00000 2578.00000
1981.00000 2599.00000
2016.00000 2619.00000
2053.00000 2637.00000
2091.00000 2650.00000
2130.00000 2659.00000
2170.00000 2666.00000
2210.00000 2671.00000
2249.00000 2661.00000
2282.00000 2642.00000
2306.00000 2609.00000
2330.00000 2577.00000
2357.00000 2547.00000
2384.00000 2517.00000
2411.00000 2487.00000
2438.00000 2457.00000
2465.00000 2427.00000
2493.00000 2397.00000
2517.00000 2365.00000
2521.00000 2329.00000
2488.00000 2306.00000
2528.00000 2311.00000
2568.00000 2317.00000
2608.00000 2320.00000
2648.00000 2317.00000
2684.00000 2299.00000
2720.00000 2280.00000
2753.00000 2259.00000
2779.00000 2227.00000
2805.00000 2196.00000
1169.00000 2025.00000
1193.00000 2008.00000
1217.00000 1994.00000
1244.00000 1983.00000
1271.00000 1974.00000
1297.00000 1965.00000
1317.00000 1945.00000
1338.00000 1924.00000
1358.00000 1904.00000
1379.00000 1884.00000
1400.00000 1865.00000
1422.00000 1847.00000
1444.00000 1828.00000
1466.00000 1810.00000
1488.00000 1792.00000
1510.00000 1773.00000
1532.00000 1755.00000
1554.00000 1736.00000
1611.00000 1696.00000
1646.00000 1674.00000
1680.00000 1652.00000
1711.00000 1626.00000
1743.00000 1599.00000
1775.00000 1573.00000
1808.00000 1550.00000
1842.00000 1526.00000
1876.00000 1503.00000
1910.00000 1479.00000
1944.00000 1458.00000
1981.00000 1439.00000
2018.00000 1421.00000
2054.00000 1402.00000
2095.00000 1396.00000
2136.00000 1390.00000
2176.00000 1389.00000
2215.00000 1400.00000
2255.00000 1413.00000
2293.00000 1428.00000
2331.00000 1443.00000
2365.00000 1466.00000
2398.00000 1490.00000
2426.00000 1520.00000
2454.00000 1550.00000
2474.00000 1586.00000
2490.00000 1623.00000
2497.00000 1664.00000
2502.00000 1704.00000
2529.00000 1712.00000
2569.00000 1707.00000
2610.00000 1708.00000
2651.00000 1712.00000
2692.00000 1720.00000
2729.00000 1734.00000
2763.00000 1757.00000
2789.00000 1788.00000
2806.00000 1826.00000
2414.00000 2175.00000
2401.00000 2131.00000
2390.00000 2087.00000
2380.00000 2042.00000
2379.00000 1996.00000
2387.00000 1951.00000
2398.00000 1906.00000
2408.00000 1862.00000
1680.00000 2362.00000
1722.00000 2344.00000
1766.00000 2331.00000
1810.00000 2318.00000
1855.00000 2309.00000
1900.00000 2300.00000
1943.00000 2286.00000
1983.00000 2263.00000
1630.00000 1727.00000
1680.00000 1730.00000
1730.00000 1735.00000
1780.00000 1742.00000
1830.00000 1751.00000
1880.00000 1760.00000
1928.00000 1775.00000
1973.00000 1797.00000
IMAGE=CM-4408.JPG
ID=6 
SCALE=0.018866
LM=147
583.00000 2088.00000
1269.00000 2420.00000
1084.00000 1558.00000
2699.00000 1921.00000
2717.00000 1618.00000
2214.00000 2086.00000
2142.00000 1615.00000
1123.00000 2082.00000
1086.00000 1934.00000
1691.00000 2191.00000
1606.00000 1649.00000
596.00000 2127.00000
635.00000 2138.00000
676.00000 2135.00000
717.00000 2143.00000
754.00000 2160.00000
791.00000 2179.00000
828.00000 2198.00000
865.00000 2218.00000
901.00000 2237.00000
938.00000 2255.00000
975.00000 2274.00000
1012.00000 2292.00000
1049.00000 2310.00000
1086.00000 2329.00000
1124.00000 2347.00000
1161.00000 2365.00000
1198.00000 2383.00000
1235.00000 2402.00000
1322.00000 2450.00000
1368.00000 2474.00000
1415.00000 2499.00000
1461.00000 2523.00000
1508.00000 2547.00000
1557.00000 2563.00000
1607.00000 2580.00000
1656.00000 2597.00000
1706.00000 2614.00000
1755.00000 2631.00000
1805.00000 2648.00000
1856.00000 2660.00000
1907.00000 2671.00000
1959.00000 2678.00000
2009.00000 2668.00000
2058.00000 2651.00000
2107.00000 2631.00000
2153.00000 2606.00000
2199.00000 2582.00000
2241.00000 2551.00000
2281.00000 2517.00000
2321.00000 2483.00000
2356.00000 2445.00000
2391.00000 2406.00000
2417.00000 2360.00000
2427.00000 2310.00000
2417.00000 2259.00000
2387.00000 2216.00000
2351.00000 2178.00000
2402.00000 2189.00000
2453.00000 2201.00000
2503.00000 2203.00000
2550.00000 2180.00000
2593.00000 2151.00000
2626.00000 2112.00000
2647.00000 2064.00000
2666.00000 2015.00000
2683.00000 1966.00000
583.00000 2048.00000
618.00000 2030.00000
656.00000 2019.00000
687.00000 1993.00000
714.00000 1963.00000
740.00000 1934.00000
767.00000 1905.00000
794.00000 1875.00000
821.00000 1846.00000
848.00000 1816.00000
875.00000 1787.00000
902.00000 1758.00000
929.00000 1728.00000
956.00000 1699.00000
983.00000 1670.00000
1010.00000 1640.00000
1037.00000 1611.00000
1064.00000 1581.00000
1122.00000 1515.00000
1158.00000 1472.00000
1196.00000 1430.00000
1236.00000 1389.00000
1276.00000 1348.00000
1315.00000 1307.00000
1354.00000 1267.00000
1396.00000 1228.00000
1440.00000 1193.00000
1484.00000 1157.00000
1528.00000 1121.00000
1576.00000 1091.00000
1624.00000 1061.00000
1674.00000 1035.00000
1727.00000 1013.00000
1783.00000 1014.00000
1838.00000 1028.00000
1892.00000 1044.00000
1945.00000 1066.00000
1995.00000 1092.00000
2044.00000 1120.00000
2092.00000 1151.00000
2139.00000 1182.00000
2186.00000 1214.00000
2232.00000 1246.00000
2272.00000 1286.00000
2284.00000 1341.00000
2269.00000 1396.00000
2240.00000 1441.00000
2291.00000 1416.00000
2344.00000 1396.00000
2400.00000 1390.00000
2453.00000 1409.00000
2501.00000 1440.00000
2548.00000 1471.00000
2592.00000 1508.00000
2635.00000 1545.00000
2678.00000 1582.00000
2223.00000 2032.00000
2212.00000 1979.00000
2198.00000 1927.00000
2183.00000 1875.00000
2176.00000 1822.00000
2173.00000 1768.00000
2174.00000 1714.00000
2163.00000 1661.00000
1321.00000 2391.00000
1371.00000 2369.00000
1420.00000 2347.00000
1470.00000 2325.00000
1522.00000 2310.00000
1575.00000 2295.00000
1624.00000 2273.00000
1665.00000 2237.00000
1143.00000 1561.00000
1203.00000 1568.00000
1263.00000 1575.00000
1324.00000 1580.00000
1384.00000 1582.00000
1444.00000 1585.00000
1505.00000 1590.00000
1562.00000 1609.00000
IMAGE=MDC_20015303.JPG
ID=7 
SCALE=0.008209
LM=147
853.00000 1755.00000
1486.00000 2180.00000
1478.00000 1329.00000
3061.00000 1898.00000
3026.00000 1563.00000
2479.00000 1992.00000
2499.00000 1547.00000
1423.00000 1802.00000
1415.00000 1684.00000
1952.00000 2047.00000
1976.00000 1490.00000
879.00000 1788.00000
915.00000 1804.00000
954.00000 1817.00000
994.00000 1827.00000
1034.00000 1837.00000
1074.00000 1843.00000
1109.00000 1862.00000
1142.00000 1887.00000
1175.00000 1912.00000
1207.00000 1936.00000
1240.00000 1961.00000
1270.00000 1989.00000
1301.00000 2016.00000
1331.00000 2044.00000
1361.00000 2072.00000
1391.00000 2099.00000
1422.00000 2127.00000
1452.00000 2154.00000
1527.00000 2214.00000
1568.00000 2247.00000
1611.00000 2277.00000
1655.00000 2305.00000
1700.00000 2332.00000
1745.00000 2358.00000
1792.00000 2382.00000
1839.00000 2405.00000
1886.00000 2429.00000
1933.00000 2452.00000
1980.00000 2475.00000
2028.00000 2495.00000
2078.00000 2511.00000
2129.00000 2520.00000
2181.00000 2523.00000
2233.00000 2515.00000
2284.00000 2506.00000
2336.00000 2497.00000
2382.00000 2472.00000
2427.00000 2446.00000
2473.00000 2420.00000
2515.00000 2390.00000
2558.00000 2359.00000
2594.00000 2323.00000
2623.00000 2280.00000
2632.00000 2228.00000
2637.00000 2177.00000
2628.00000 2146.00000
2679.00000 2157.00000
2731.00000 2166.00000
2783.00000 2167.00000
2834.00000 2158.00000
2880.00000 2133.00000
2925.00000 2108.00000
2964.00000 2073.00000
3003.00000 2038.00000
3037.00000 1997.00000
3058.00000 1952.00000
865.00000 1719.00000
897.00000 1693.00000
935.00000 1677.00000
974.00000 1664.00000
1013.00000 1654.00000
1053.00000 1644.00000
1092.00000 1631.00000
1125.00000 1607.00000
1157.00000 1581.00000
1189.00000 1555.00000
1221.00000 1529.00000
1253.00000 1504.00000
1285.00000 1478.00000
1316.00000 1452.00000
1348.00000 1426.00000
1380.00000 1400.00000
1412.00000 1375.00000
1444.00000 1349.00000
1519.00000 1288.00000
1562.00000 1259.00000
1604.00000 1229.00000
1650.00000 1204.00000
1696.00000 1179.00000
1741.00000 1154.00000
1787.00000 1130.00000
1835.00000 1109.00000
1882.00000 1088.00000
1930.00000 1068.00000
1979.00000 1049.00000
2028.00000 1032.00000
2077.00000 1016.00000
2127.00000 1001.00000
2179.00000 994.00000
2230.00000 994.00000
2282.00000 997.00000
2333.00000 1009.00000
2383.00000 1022.00000
2431.00000 1042.00000
2479.00000 1062.00000
2521.00000 1092.00000
2561.00000 1126.00000
2597.00000 1163.00000
2629.00000 1204.00000
2653.00000 1250.00000
2671.00000 1297.00000
2665.00000 1348.00000
2640.00000 1393.00000
2681.00000 1373.00000
2727.00000 1349.00000
2777.00000 1345.00000
2828.00000 1355.00000
2879.00000 1367.00000
2921.00000 1397.00000
2963.00000 1427.00000
2999.00000 1465.00000
3013.00000 1515.00000
2494.00000 1943.00000
2490.00000 1891.00000
2478.00000 1842.00000
2467.00000 1792.00000
2464.00000 1741.00000
2483.00000 1693.00000
2496.00000 1643.00000
2509.00000 1594.00000
1533.00000 2173.00000
1589.00000 2165.00000
1644.00000 2156.00000
1699.00000 2145.00000
1754.00000 2132.00000
1808.00000 2118.00000
1861.00000 2102.00000
1911.00000 2076.00000
1538.00000 1336.00000
1597.00000 1346.00000
1657.00000 1356.00000
1717.00000 1364.00000
1776.00000 1377.00000
1835.00000 1393.00000
1892.00000 1412.00000
1947.00000 1437.00000
IMAGE=MDC_20015307.JPG
ID=8 
SCALE=0.007718
LM=147
656.00000 1825.00000
1189.00000 2270.00000
1158.00000 1389.00000
2782.00000 1830.00000
2753.00000 1597.00000
2184.00000 1985.00000
2158.00000 1520.00000
1176.00000 1884.00000
1159.00000 1746.00000
1727.00000 2051.00000
1716.00000 1509.00000
675.00000 1852.00000
703.00000 1876.00000
733.00000 1898.00000
763.00000 1920.00000
793.00000 1942.00000
824.00000 1964.00000
854.00000 1986.00000
884.00000 2008.00000
915.00000 2030.00000
945.00000 2052.00000
975.00000 2074.00000
1005.00000 2096.00000
1036.00000 2118.00000
1066.00000 2140.00000
1096.00000 2162.00000
1126.00000 2184.00000
1152.00000 2211.00000
1174.00000 2241.00000
1233.00000 2314.00000
1286.00000 2348.00000
1341.00000 2380.00000
1395.00000 2411.00000
1447.00000 2446.00000
1500.00000 2481.00000
1552.00000 2516.00000
1605.00000 2551.00000
1658.00000 2584.00000
1712.00000 2617.00000
1765.00000 2650.00000
1823.00000 2674.00000
1882.00000 2697.00000
1944.00000 2704.00000
2006.00000 2691.00000
2065.00000 2671.00000
2122.00000 2645.00000
2176.00000 2613.00000
2228.00000 2578.00000
2276.00000 2537.00000
2321.00000 2493.00000
2364.00000 2448.00000
2398.00000 2395.00000
2426.00000 2339.00000
2442.00000 2279.00000
2430.00000 2218.00000
2395.00000 2167.00000
2347.00000 2126.00000
2296.00000 2090.00000
2328.00000 2086.00000
2389.00000 2097.00000
2452.00000 2101.00000
2512.00000 2087.00000
2568.00000 2058.00000
2617.00000 2019.00000
2664.00000 1976.00000
2709.00000 1933.00000
2749.00000 1885.00000
670.00000 1787.00000
697.00000 1764.00000
725.00000 1743.00000
757.00000 1726.00000
787.00000 1707.00000
815.00000 1685.00000
843.00000 1663.00000
871.00000 1642.00000
899.00000 1621.00000
928.00000 1599.00000
956.00000 1578.00000
985.00000 1556.00000
1013.00000 1535.00000
1042.00000 1514.00000
1070.00000 1492.00000
1096.00000 1468.00000
1122.00000 1444.00000
1141.00000 1415.00000
1190.00000 1330.00000
1238.00000 1292.00000
1286.00000 1253.00000
1335.00000 1215.00000
1383.00000 1176.00000
1431.00000 1138.00000
1479.00000 1099.00000
1527.00000 1060.00000
1574.00000 1020.00000
1621.00000 980.00000
1668.00000 940.00000
1718.00000 905.00000
1773.00000 877.00000
1831.00000 856.00000
1892.00000 848.00000
1954.00000 849.00000
2013.00000 863.00000
2072.00000 883.00000
2128.00000 908.00000
2179.00000 942.00000
2228.00000 980.00000
2274.00000 1022.00000
2319.00000 1063.00000
2358.00000 1111.00000
2390.00000 1163.00000
2401.00000 1223.00000
2397.00000 1285.00000
2366.00000 1337.00000
2326.00000 1383.00000
2280.00000 1425.00000
2317.00000 1432.00000
2377.00000 1419.00000
2438.00000 1413.00000
2496.00000 1428.00000
2552.00000 1456.00000
2605.00000 1486.00000
2659.00000 1516.00000
2711.00000 1548.00000
2184.00000 1926.00000
2165.00000 1877.00000
2146.00000 1827.00000
2130.00000 1776.00000
2128.00000 1724.00000
2143.00000 1673.00000
2159.00000 1622.00000
2169.00000 1570.00000
1254.00000 2253.00000
1319.00000 2238.00000
1384.00000 2222.00000
1448.00000 2206.00000
1513.00000 2191.00000
1577.00000 2171.00000
1637.00000 2144.00000
1689.00000 2102.00000
1222.00000 1391.00000
1287.00000 1397.00000
1352.00000 1404.00000
1417.00000 1411.00000
1483.00000 1410.00000
1548.00000 1411.00000
1611.00000 1425.00000
1669.00000 1456.00000
IMAGE=Apolithabatis.JPG
ID=14 
SCALE=0.030977
