# Supplementary material for: Insights into stem Batomorphii: A new holomorphic ray (Chondrichthyes, Elasmobranchii) from the upper Jurassic of Germany
Source: PLoS One. 2025 Jan 23;20(1):e0310174. doi: 10.1371/journal.pone.0310174 (PMC11756912; doi:10.1371/journal.pone.0310174)
Supplement: S10 File — (ZIP) [file pone.0310174.s010.zip › apolithabatis_gm_body_classifiers.csv]

ID	Picture	country	taxa
1	BGMM.tif	Germany	Aellopobatis
5	BSPG_AS-I-505.jpg	Germany	Aellopobatis
7	BSPG_AS-I-1378.jpg	Germany	Aellopobatis
95	LF-205.jpg	Germany	Aellopobatis
9	JME_SOS-3647.JPG	Germany	Asterodermus
13	steinaltefische.jpg	Germany	Asterodermus
20	CM-4408.JPG	Germany	Asterodermus
23	MDC_20015303.JPG	France	Spathobatis
30	MDC_20015307.JPG	France	Spathobatis
24	Apolithabatis.JPG	Germany	Apolithabatis
