# Supplementary material for: Insights into stem Batomorphii: A new holomorphic ray (Chondrichthyes, Elasmobranchii) from the upper Jurassic of Germany
Source: PLoS One. 2025 Jan 23;20(1):e0310174. doi: 10.1371/journal.pone.0310174 (PMC11756912; doi:10.1371/journal.pone.0310174)
Supplement: S10 File — (ZIP) [file pone.0310174.s010.zip › apolithabatis_gm_body_sliders.csv]

Before	Slide	After
1	12	13
12	13	14
13	14	15
14	15	16
15	16	17
16	17	18
17	18	19
18	19	20
19	20	21
20	21	22
21	22	23
22	23	24
23	24	25
24	25	26
25	26	27
26	27	28
27	28	29
2	29	28
2	132	133
132	133	134
133	134	135
134	135	136
135	136	137
136	137	138
137	138	139
10	139	138
2	30	31
30	31	32
31	32	33
32	33	34
33	34	35
34	35	36
35	36	37
36	37	38
37	38	39
38	39	40
39	40	41
40	41	42
41	42	43
42	43	44
43	44	45
44	45	46
45	46	47
46	47	48
47	48	49
48	49	50
49	50	51
50	51	52
51	52	53
52	53	54
53	54	55
54	55	56
55	56	57
56	57	58
57	58	59
58	59	60
59	60	61
60	61	62
61	62	63
62	63	64
63	64	65
64	65	66
65	66	67
4	67	66
6	124	125
124	125	126
125	126	127
126	127	128
127	128	129
128	129	130
129	130	131
7	131	130
3	140	141
140	141	142
141	142	143
142	143	144
143	144	145
144	145	146
145	146	147
11	147	146
1	68	69
68	69	70
69	70	71
70	71	72
71	72	73
72	73	74
73	74	75
74	75	76
75	76	77
76	77	78
77	78	79
78	79	80
79	80	81
80	81	82
81	82	83
82	83	84
83	84	85
3	85	84
3	86	87
86	87	88
87	88	89
88	89	90
89	90	91
90	91	92
91	92	93
92	93	94
93	94	95
94	95	96
95	96	97
96	97	98
97	98	99
98	99	100
99	100	101
100	101	102
101	102	103
102	103	104
103	104	105
104	105	106
105	106	107
106	107	108
107	108	109
108	109	110
109	110	111
110	111	112
111	112	113
112	113	114
113	114	115
114	115	116
115	116	117
116	117	118
117	118	119
118	119	120
119	120	121
120	121	122
121	122	123
5	123	122
