# Supplementary material for: Insights into stem Batomorphii: A new holomorphic ray (Chondrichthyes, Elasmobranchii) from the upper Jurassic of Germany
Source: PLoS One. 2025 Jan 23;20(1):e0310174. doi: 10.1371/journal.pone.0310174 (PMC11756912; doi:10.1371/journal.pone.0310174)
Supplement: S10 File — (ZIP) [file pone.0310174.s010.zip › apolithabatis_gm_head.tps]

LM=41
2544.00000 3337.00000
2299.00000 2647.00000
2250.00000 2347.00000
2186.00000 1666.00000
802.00000 2810.00000
2460.00000 3281.00000
2375.00000 3229.00000
2286.00000 3181.00000
2196.00000 3137.00000
2103.00000 3098.00000
2009.00000 3062.00000
1914.00000 3029.00000
1819.00000 2996.00000
1723.00000 2963.00000
1628.00000 2931.00000
1534.00000 2895.00000
1440.00000 2861.00000
1341.00000 2871.00000
1244.00000 2897.00000
1146.00000 2919.00000
1046.00000 2929.00000
946.00000 2924.00000
851.00000 2894.00000
818.00000 2711.00000
884.00000 2642.00000
969.00000 2591.00000
1062.00000 2560.00000
1159.00000 2541.00000
1256.00000 2529.00000
1348.00000 2496.00000
1417.00000 2426.00000
1486.00000 2356.00000
1555.00000 2285.00000
1625.00000 2217.00000
1697.00000 2149.00000
1768.00000 2082.00000
1840.00000 2015.00000
1912.00000 1948.00000
1985.00000 1881.00000
2057.00000 1814.00000
2125.00000 1743.00000
IMAGE=BGMM.tif
ID=0 
SCALE=0.018587
LM=41
1039.00000 1550.00000
993.00000 1145.00000
1002.00000 988.00000
1008.00000 624.00000
112.00000 1054.00000
991.00000 1520.00000
942.00000 1492.00000
892.00000 1464.00000
843.00000 1436.00000
794.00000 1407.00000
745.00000 1379.00000
696.00000 1351.00000
647.00000 1323.00000
597.00000 1295.00000
548.00000 1267.00000
499.00000 1239.00000
450.00000 1211.00000
401.00000 1182.00000
348.00000 1164.00000
292.00000 1165.00000
237.00000 1154.00000
185.00000 1132.00000
139.00000 1100.00000
127.00000 1003.00000
171.00000 973.00000
221.00000 953.00000
274.00000 941.00000
328.00000 935.00000
382.00000 935.00000
436.00000 934.00000
486.00000 914.00000
533.00000 888.00000
581.00000 862.00000
628.00000 835.00000
676.00000 809.00000
723.00000 782.00000
771.00000 756.00000
818.00000 730.00000
866.00000 703.00000
913.00000 677.00000
961.00000 650.00000
IMAGE=BSPG_1952-I-82.tif
ID=0 
SCALE=0.032255
LM=41
2266.00000 3022.00000
2363.00000 2122.00000
2398.00000 1812.00000
2223.00000 928.00000
626.00000 2035.00000
2185.00000 2945.00000
2108.00000 2872.00000
2031.00000 2800.00000
1950.00000 2732.00000
1870.00000 2664.00000
1789.00000 2596.00000
1708.00000 2529.00000
1626.00000 2462.00000
1544.00000 2395.00000
1462.00000 2329.00000
1369.00000 2279.00000
1276.00000 2228.00000
1179.00000 2190.00000
1076.00000 2166.00000
971.00000 2162.00000
865.00000 2158.00000
760.00000 2162.00000
671.00000 2124.00000
655.00000 1934.00000
742.00000 1873.00000
844.00000 1848.00000
949.00000 1832.00000
1055.00000 1819.00000
1160.00000 1805.00000
1249.00000 1752.00000
1335.00000 1689.00000
1421.00000 1626.00000
1503.00000 1559.00000
1585.00000 1491.00000
1667.00000 1424.00000
1748.00000 1355.00000
1827.00000 1284.00000
1906.00000 1213.00000
1985.00000 1141.00000
2064.00000 1070.00000
2143.00000 999.00000
IMAGE=BSPG_1964-XXIII-577.jpg
ID=1 
SCALE=0.004664
LM=41
1202.00000 1895.00000
1262.00000 1440.00000
1276.00000 1303.00000
1268.00000 836.00000
214.00000 1383.00000
1160.00000 1848.00000
1117.00000 1803.00000
1074.00000 1758.00000
1031.00000 1714.00000
988.00000 1669.00000
945.00000 1625.00000
894.00000 1589.00000
842.00000 1554.00000
788.00000 1524.00000
732.00000 1497.00000
682.00000 1461.00000
621.00000 1457.00000
559.00000 1460.00000
497.00000 1463.00000
436.00000 1455.00000
374.00000 1450.00000
312.00000 1449.00000
254.00000 1427.00000
242.00000 1332.00000
301.00000 1305.00000
360.00000 1280.00000
422.00000 1261.00000
486.00000 1256.00000
551.00000 1253.00000
615.00000 1248.00000
673.00000 1222.00000
729.00000 1191.00000
786.00000 1159.00000
842.00000 1127.00000
898.00000 1095.00000
954.00000 1063.00000
1008.00000 1028.00000
1061.00000 991.00000
1114.00000 954.00000
1167.00000 917.00000
1217.00000 877.00000
IMAGE=BSPG_AS-I-505.jpg
ID=2 
SCALE=0.025905
LM=41
2688.00000 3314.00000
2777.00000 2295.00000
2753.00000 1889.00000
2870.00000 718.00000
344.00000 2011.00000
2611.00000 3189.00000
2502.00000 3091.00000
2380.00000 3011.00000
2258.00000 2930.00000
2136.00000 2849.00000
2014.00000 2768.00000
1892.00000 2688.00000
1769.00000 2608.00000
1647.00000 2528.00000
1523.00000 2449.00000
1400.00000 2371.00000
1266.00000 2315.00000
1126.00000 2274.00000
983.00000 2246.00000
837.00000 2227.00000
692.00000 2209.00000
547.00000 2191.00000
420.00000 2128.00000
414.00000 1874.00000
548.00000 1797.00000
701.00000 1769.00000
855.00000 1761.00000
1010.00000 1754.00000
1165.00000 1754.00000
1316.00000 1724.00000
1459.00000 1663.00000
1593.00000 1586.00000
1728.00000 1508.00000
1862.00000 1431.00000
1996.00000 1353.00000
2130.00000 1275.00000
2267.00000 1203.00000
2400.00000 1124.00000
2527.00000 1034.00000
2645.00000 934.00000
2755.00000 825.00000
IMAGE=BSPG_AS-I-1377.jpg
ID=2 
SCALE=0.004775
LM=41
2131.00000 3081.00000
2145.00000 2294.00000
2172.00000 1937.00000
2228.00000 1043.00000
223.00000 2064.00000
2039.00000 3001.00000
1940.00000 2933.00000
1839.00000 2867.00000
1739.00000 2801.00000
1638.00000 2735.00000
1537.00000 2671.00000
1435.00000 2607.00000
1333.00000 2544.00000
1234.00000 2476.00000
1141.00000 2400.00000
1047.00000 2325.00000
941.00000 2269.00000
822.00000 2261.00000
702.00000 2264.00000
582.00000 2265.00000
462.00000 2258.00000
343.00000 2242.00000
249.00000 2177.00000
268.00000 1963.00000
383.00000 1926.00000
505.00000 1908.00000
628.00000 1895.00000
750.00000 1880.00000
874.00000 1874.00000
995.00000 1854.00000
1108.00000 1810.00000
1205.00000 1733.00000
1308.00000 1666.00000
1413.00000 1599.00000
1517.00000 1533.00000
1621.00000 1466.00000
1725.00000 1399.00000
1828.00000 1332.00000
1931.00000 1263.00000
2031.00000 1191.00000
2131.00000 1118.00000
IMAGE=CM_5396.JPG
ID=2 
SCALE=0.016657
LM=41
785.00000 918.00000
740.00000 599.00000
749.00000 470.00000
777.00000 188.00000
95.00000 539.00000
751.00000 896.00000
715.00000 872.00000
679.00000 848.00000
643.00000 824.00000
607.00000 800.00000
572.00000 776.00000
536.00000 752.00000
502.00000 725.00000
468.00000 698.00000
435.00000 672.00000
401.00000 645.00000
366.00000 619.00000
326.00000 606.00000
283.00000 604.00000
240.00000 604.00000
197.00000 603.00000
156.00000 590.00000
116.00000 573.00000
108.00000 503.00000
144.00000 481.00000
182.00000 462.00000
223.00000 454.00000
266.00000 453.00000
308.00000 455.00000
350.00000 455.00000
386.00000 432.00000
422.00000 410.00000
459.00000 389.00000
495.00000 368.00000
532.00000 347.00000
569.00000 326.00000
606.00000 305.00000
643.00000 284.00000
680.00000 263.00000
717.00000 242.00000
749.00000 215.00000
IMAGE=LF-2323.JPG
ID=3 
SCALE=0.035692
LM=41
4100.00000 3826.00000
4227.00000 2513.00000
4235.00000 1846.00000
4138.00000 137.00000
383.00000 2213.00000
3905.00000 3723.00000
3713.00000 3616.00000
3521.00000 3509.00000
3329.00000 3402.00000
3137.00000 3295.00000
2945.00000 3188.00000
2753.00000 3081.00000
2561.00000 2974.00000
2369.00000 2867.00000
2177.00000 2760.00000
1985.00000 2652.00000
1774.00000 2594.00000
1556.00000 2589.00000
1336.00000 2598.00000
1117.00000 2590.00000
902.00000 2546.00000
691.00000 2484.00000
495.00000 2392.00000
470.00000 2006.00000
676.00000 1899.00000
901.00000 1830.00000
1131.00000 1783.00000
1364.00000 1755.00000
1598.00000 1742.00000
1832.00000 1757.00000
2026.00000 1627.00000
2218.00000 1491.00000
2410.00000 1356.00000
2605.00000 1224.00000
2800.00000 1092.00000
2995.00000 961.00000
3189.00000 829.00000
3384.00000 698.00000
3579.00000 566.00000
3774.00000 434.00000
3956.00000 286.00000
IMAGE=SMNK-PAL_47090.jpg
ID=4 
SCALE=0.004176
LM=41
1685.00000 2018.00000
1785.00000 1348.00000
1808.00000 1098.00000
1700.00000 389.00000
98.00000 1112.00000
1629.00000 1936.00000
1562.00000 1862.00000
1488.00000 1795.00000
1407.00000 1736.00000
1324.00000 1679.00000
1242.00000 1622.00000
1159.00000 1566.00000
1077.00000 1509.00000
991.00000 1457.00000
905.00000 1406.00000
819.00000 1355.00000
731.00000 1309.00000
632.00000 1297.00000
532.00000 1295.00000
433.00000 1281.00000
335.00000 1260.00000
239.00000 1235.00000
152.00000 1191.00000
136.00000 1019.00000
224.00000 982.00000
320.00000 973.00000
417.00000 970.00000
514.00000 975.00000
611.00000 981.00000
707.00000 974.00000
797.00000 937.00000
885.00000 895.00000
972.00000 853.00000
1059.00000 808.00000
1145.00000 763.00000
1231.00000 719.00000
1318.00000 674.00000
1403.00000 627.00000
1486.00000 576.00000
1566.00000 521.00000
1640.00000 458.00000
IMAGE=MB_14-12-22-2.JPG
ID=7 
SCALE=0.013509
LM=41
692.00000 968.00000
769.00000 632.00000
781.00000 522.00000
749.00000 167.00000
76.00000 567.00000
661.00000 937.00000
634.00000 907.00000
606.00000 876.00000
579.00000 845.00000
552.00000 814.00000
525.00000 782.00000
499.00000 751.00000
473.00000 719.00000
444.00000 690.00000
413.00000 662.00000
377.00000 643.00000
337.00000 634.00000
296.00000 631.00000
255.00000 628.00000
214.00000 625.00000
173.00000 623.00000
132.00000 620.00000
95.00000 605.00000
96.00000 531.00000
134.00000 513.00000
174.00000 498.00000
215.00000 488.00000
256.00000 477.00000
297.00000 467.00000
338.00000 457.00000
379.00000 446.00000
418.00000 430.00000
452.00000 405.00000
486.00000 380.00000
520.00000 354.00000
552.00000 328.00000
585.00000 301.00000
618.00000 274.00000
651.00000 247.00000
683.00000 221.00000
716.00000 194.00000
IMAGE=LF-205.JPG
ID=10 
SCALE=0.026307
LM=41
3423.00000 1038.00000
3488.00000 1832.00000
3498.00000 2181.00000
3423.00000 3018.00000
4590.00000 2044.00000
3486.00000 1091.00000
3548.00000 1145.00000
3609.00000 1199.00000
3670.00000 1252.00000
3731.00000 1306.00000
3793.00000 1360.00000
3854.00000 1414.00000
3915.00000 1467.00000
3978.00000 1520.00000
4040.00000 1573.00000
4103.00000 1625.00000
4165.00000 1678.00000
4228.00000 1730.00000
4291.00000 1782.00000
4354.00000 1834.00000
4414.00000 1888.00000
4489.00000 1918.00000
4548.00000 1974.00000
4529.00000 2095.00000
4464.00000 2141.00000
4387.00000 2153.00000
4324.00000 2203.00000
4263.00000 2256.00000
4202.00000 2309.00000
4141.00000 2363.00000
4080.00000 2416.00000
4019.00000 2469.00000
3959.00000 2522.00000
3899.00000 2577.00000
3840.00000 2631.00000
3780.00000 2687.00000
3720.00000 2741.00000
3661.00000 2796.00000
3601.00000 2850.00000
3542.00000 2905.00000
3482.00000 2959.00000
IMAGE=BSPG_AS-XIX-502.jpg
ID=1 
SCALE=0.002220
LM=41
2365.00000 3323.00000
2381.00000 2166.00000
2405.00000 1640.00000
2285.00000 325.00000
235.00000 2043.00000
2253.00000 3253.00000
2139.00000 3182.00000
2025.00000 3110.00000
1911.00000 3039.00000
1797.00000 2967.00000
1683.00000 2896.00000
1569.00000 2824.00000
1455.00000 2753.00000
1341.00000 2681.00000
1227.00000 2610.00000
1113.00000 2538.00000
999.00000 2467.00000
883.00000 2399.00000
749.00000 2392.00000
616.00000 2375.00000
491.00000 2330.00000
376.00000 2260.00000
285.00000 2163.00000
250.00000 1897.00000
330.00000 1778.00000
463.00000 1720.00000
601.00000 1677.00000
739.00000 1632.00000
871.00000 1574.00000
979.00000 1477.00000
1088.00000 1381.00000
1196.00000 1284.00000
1305.00000 1188.00000
1413.00000 1091.00000
1522.00000 995.00000
1630.00000 898.00000
1739.00000 803.00000
1846.00000 706.00000
1955.00000 610.00000
2063.00000 513.00000
2172.00000 417.00000
IMAGE=NHML_PV-P-10934.jpg
ID=4 
SCALE=0.003575
LM=41
4500.00000 8226.00000
4360.00000 5457.00000
4287.00000 4287.00000
3978.00000 1628.00000
146.00000 5005.00000
4266.00000 8059.00000
4035.00000 7890.00000
3803.00000 7722.00000
3572.00000 7553.00000
3340.00000 7384.00000
3109.00000 7215.00000
2877.00000 7047.00000
2645.00000 6878.00000
2414.00000 6709.00000
2184.00000 6538.00000
1955.00000 6366.00000
1725.00000 6194.00000
1496.00000 6021.00000
1265.00000 5852.00000
1028.00000 5692.00000
773.00000 5560.00000
520.00000 5426.00000
291.00000 5253.00000
218.00000 4750.00000
401.00000 4556.00000
625.00000 4400.00000
875.00000 4294.00000
1072.00000 4106.00000
1279.00000 3929.00000
1485.00000 3751.00000
1692.00000 3573.00000
1899.00000 3397.00000
2107.00000 3221.00000
2314.00000 3044.00000
2521.00000 2867.00000
2729.00000 2691.00000
2936.00000 2514.00000
3144.00000 2338.00000
3351.00000 2161.00000
3558.00000 1984.00000
3766.00000 1808.00000
IMAGE=JME_SOS-3647.tif
ID=3 
SCALE=0.001946
LM=41
803.00000 2142.00000
794.00000 1659.00000
823.00000 1505.00000
955.00000 1056.00000
148.00000 1505.00000
777.00000 2098.00000
751.00000 2056.00000
723.00000 2016.00000
687.00000 1983.00000
651.00000 1950.00000
615.00000 1917.00000
579.00000 1884.00000
543.00000 1851.00000
509.00000 1817.00000
476.00000 1782.00000
442.00000 1747.00000
408.00000 1712.00000
374.00000 1677.00000
335.00000 1646.00000
291.00000 1627.00000
245.00000 1609.00000
204.00000 1584.00000
166.00000 1553.00000
170.00000 1461.00000
212.00000 1435.00000
260.00000 1422.00000
310.00000 1422.00000
359.00000 1416.00000
405.00000 1398.00000
450.00000 1376.00000
493.00000 1351.00000
537.00000 1326.00000
580.00000 1302.00000
623.00000 1277.00000
667.00000 1252.00000
709.00000 1226.00000
752.00000 1199.00000
794.00000 1173.00000
836.00000 1145.00000
877.00000 1117.00000
917.00000 1088.00000
IMAGE=steinaltefische.jpg
ID=5 
SCALE=0.005010
LM=41
1261.00000 1854.00000
1137.00000 1208.00000
1106.00000 954.00000
1073.00000 345.00000
95.00000 1139.00000
1198.00000 1819.00000
1136.00000 1780.00000
1073.00000 1742.00000
1010.00000 1704.00000
947.00000 1665.00000
885.00000 1627.00000
822.00000 1589.00000
759.00000 1551.00000
697.00000 1511.00000
638.00000 1468.00000
578.00000 1424.00000
519.00000 1381.00000
460.00000 1338.00000
401.00000 1294.00000
330.00000 1275.00000
258.00000 1260.00000
187.00000 1241.00000
129.00000 1199.00000
114.00000 1079.00000
166.00000 1035.00000
223.00000 999.00000
288.00000 980.00000
353.00000 966.00000
407.00000 925.00000
457.00000 880.00000
506.00000 833.00000
555.00000 786.00000
606.00000 742.00000
658.00000 699.00000
711.00000 656.00000
764.00000 614.00000
816.00000 571.00000
869.00000 529.00000
919.00000 484.00000
969.00000 438.00000
1020.00000 393.00000
IMAGE=CM_4408.JPG
ID=0 
SCALE=0.007865
LM=41
2060.00000 2463.00000
1964.00000 1816.00000
1984.00000 1554.00000
2064.00000 862.00000
811.00000 1659.00000
2003.00000 2405.00000
1939.00000 2357.00000
1875.00000 2310.00000
1810.00000 2264.00000
1745.00000 2218.00000
1680.00000 2173.00000
1615.00000 2126.00000
1551.00000 2079.00000
1486.00000 2033.00000
1420.00000 1988.00000
1354.00000 1943.00000
1287.00000 1901.00000
1218.00000 1861.00000
1148.00000 1823.00000
1074.00000 1800.00000
996.00000 1790.00000
921.00000 1762.00000
850.00000 1727.00000
859.00000 1606.00000
936.00000 1585.00000
1015.00000 1568.00000
1094.00000 1552.00000
1172.00000 1535.00000
1249.00000 1511.00000
1319.00000 1473.00000
1388.00000 1430.00000
1452.00000 1382.00000
1517.00000 1334.00000
1581.00000 1285.00000
1644.00000 1236.00000
1705.00000 1183.00000
1765.00000 1130.00000
1829.00000 1081.00000
1891.00000 1029.00000
1953.00000 978.00000
2010.00000 921.00000
IMAGE=MNB_12251.jpg
ID=7 
SCALE=0.009364
LM=41
4701.00000 6379.00000
3952.00000 4359.00000
3879.00000 3582.00000
3816.00000 1143.00000
775.00000 4550.00000
4490.00000 6277.00000
4283.00000 6178.00000
4077.00000 6080.00000
3871.00000 5981.00000
3664.00000 5882.00000
3458.00000 5783.00000
3252.00000 5685.00000
3045.00000 5586.00000
2838.00000 5488.00000
2632.00000 5390.00000
2425.00000 5292.00000
2218.00000 5193.00000
2012.00000 5095.00000
1805.00000 4997.00000
1599.00000 4899.00000
1394.00000 4797.00000
1177.00000 4739.00000
953.00000 4692.00000
776.00000 4310.00000
976.00000 4168.00000
1200.00000 4069.00000
1414.00000 3962.00000
1573.00000 3774.00000
1733.00000 3585.00000
1892.00000 3397.00000
2052.00000 3209.00000
2211.00000 3020.00000
2371.00000 2832.00000
2530.00000 2644.00000
2690.00000 2456.00000
2850.00000 2268.00000
3010.00000 2079.00000
3169.00000 1891.00000
3330.00000 1703.00000
3490.00000 1516.00000
3651.00000 1328.00000
IMAGE=MDC_20015303.tif
ID=10 
SCALE=0.001379
LM=41
6444.00000 10043.00000
5682.00000 6682.00000
5721.00000 5516.00000
6309.00000 2171.00000
631.00000 6118.00000
6150.00000 9802.00000
5858.00000 9563.00000
5566.00000 9323.00000
5274.00000 9083.00000
4982.00000 8844.00000
4690.00000 8604.00000
4401.00000 8360.00000
4112.00000 8117.00000
3823.00000 7873.00000
3534.00000 7629.00000
3229.00000 7407.00000
2920.00000 7189.00000
2599.00000 6991.00000
2242.00000 6885.00000
1869.00000 6824.00000
1502.00000 6742.00000
1161.00000 6586.00000
830.00000 6407.00000
792.00000 5810.00000
1128.00000 5651.00000
1444.00000 5456.00000
1801.00000 5350.00000
2160.00000 5253.00000
2514.00000 5136.00000
2857.00000 4993.00000
3159.00000 4776.00000
3454.00000 4548.00000
3742.00000 4313.00000
4030.00000 4077.00000
4318.00000 3841.00000
4605.00000 3605.00000
4881.00000 3355.00000
5172.00000 3123.00000
5470.00000 2900.00000
5755.00000 2660.00000
6035.00000 2415.00000
IMAGE=MDC_20015307.tif
ID=12 
SCALE=0.000842
LM=41
4041.00000 5665.00000
3814.00000 4220.00000
3783.00000 3451.00000
3888.00000 1726.00000
695.00000 3990.00000
3874.00000 5547.00000
3705.00000 5436.00000
3526.00000 5339.00000
3348.00000 5243.00000
3164.00000 5156.00000
2988.00000 5056.00000
2807.00000 4963.00000
2628.00000 4868.00000
2454.00000 4764.00000
2279.00000 4662.00000
2105.00000 4557.00000
1936.00000 4445.00000
1751.00000 4381.00000
1549.00000 4372.00000
1348.00000 4343.00000
1149.00000 4304.00000
951.00000 4261.00000
774.00000 4172.00000
738.00000 3784.00000
908.00000 3658.00000
1105.00000 3580.00000
1306.00000 3516.00000
1514.00000 3476.00000
1710.00000 3397.00000
1874.00000 3264.00000
2044.00000 3138.00000
2217.00000 3016.00000
2389.00000 2893.00000
2564.00000 2774.00000
2740.00000 2656.00000
2914.00000 2536.00000
3085.00000 2411.00000
3244.00000 2272.00000
3424.00000 2160.00000
3594.00000 2034.00000
3756.00000 1898.00000
IMAGE=MDC_20015301.tif
ID=13 
SCALE=0.001505
LM=41
2820.00000 3035.00000
2693.00000 2362.00000
2681.00000 2151.00000
2835.00000 1536.00000
1470.00000 2206.00000
2786.00000 2952.00000
2750.00000 2870.00000
2701.00000 2796.00000
2638.00000 2734.00000
2569.00000 2678.00000
2490.00000 2638.00000
2411.00000 2597.00000
2330.00000 2559.00000
2250.00000 2521.00000
2169.00000 2484.00000
2090.00000 2444.00000
2010.00000 2404.00000
1927.00000 2377.00000
1839.00000 2363.00000
1751.00000 2352.00000
1662.00000 2346.00000
1574.00000 2333.00000
1500.00000 2290.00000
1492.00000 2137.00000
1553.00000 2080.00000
1628.00000 2043.00000
1707.00000 2015.00000
1789.00000 2004.00000
1873.00000 1997.00000
1955.00000 1984.00000
2037.00000 1965.00000
2118.00000 1945.00000
2197.00000 1918.00000
2272.00000 1882.00000
2348.00000 1846.00000
2424.00000 1811.00000
2498.00000 1773.00000
2571.00000 1732.00000
2644.00000 1691.00000
2717.00000 1650.00000
2784.00000 1601.00000
IMAGE=TM_14838.tif
ID=9 
SCALE=0.009000
LM=41
3392.00000 5283.00000
3209.00000 3098.00000
3102.00000 2293.00000
2934.00000 258.00000
273.00000 2889.00000
3291.00000 5100.00000
3166.00000 4932.00000
3009.00000 4792.00000
2834.00000 4675.00000
2657.00000 4563.00000
2480.00000 4450.00000
2303.00000 4337.00000
2126.00000 4222.00000
1951.00000 4107.00000
1776.00000 3991.00000
1601.00000 3875.00000
1426.00000 3759.00000
1251.00000 3642.00000
1076.00000 3526.00000
901.00000 3410.00000
725.00000 3296.00000
549.00000 3181.00000
377.00000 3060.00000
322.00000 2702.00000
466.00000 2562.00000
621.00000 2433.00000
799.00000 2340.00000
960.00000 2219.00000
1120.00000 2096.00000
1272.00000 1964.00000
1427.00000 1836.00000
1581.00000 1706.00000
1735.00000 1576.00000
1889.00000 1446.00000
2039.00000 1312.00000
2189.00000 1178.00000
2338.00000 1042.00000
2486.00000 905.00000
2634.00000 769.00000
2766.00000 617.00000
2860.00000 440.00000
IMAGE=Apolithabatis.JPG
ID=0 
SCALE=0.005497
LM=41
2002.00000 4396.00000
1835.00000 3165.00000
1797.00000 2739.00000
2005.00000 1597.00000
127.00000 2979.00000
1902.00000 4322.00000
1802.00000 4249.00000
1702.00000 4176.00000
1602.00000 4103.00000
1500.00000 4031.00000
1397.00000 3962.00000
1292.00000 3896.00000
1188.00000 3829.00000
1082.00000 3764.00000
981.00000 3692.00000
882.00000 3617.00000
784.00000 3541.00000
685.00000 3467.00000
589.00000 3388.00000
495.00000 3307.00000
397.00000 3231.00000
295.00000 3160.00000
203.00000 3077.00000
202.00000 2892.00000
302.00000 2821.00000
402.00000 2748.00000
501.00000 2675.00000
601.00000 2602.00000
701.00000 2530.00000
801.00000 2459.00000
901.00000 2387.00000
1001.00000 2315.00000
1101.00000 2243.00000
1201.00000 2171.00000
1301.00000 2100.00000
1401.00000 2028.00000
1502.00000 1956.00000
1602.00000 1884.00000
1702.00000 1812.00000
1802.00000 1741.00000
1902.00000 1669.00000
IMAGE=Kimmerobatis.jpg
ID=5 
SCALE=0.064143
