# Supplementary material for: Insights into stem Batomorphii: A new holomorphic ray (Chondrichthyes, Elasmobranchii) from the upper Jurassic of Germany
Source: PLoS One. 2025 Jan 23;20(1):e0310174. doi: 10.1371/journal.pone.0310174 (PMC11756912; doi:10.1371/journal.pone.0310174)
Supplement: S10 File — (ZIP) [file pone.0310174.s010.zip › apolithabatis_gm_head_classifiers.csv]

ID	Picture	country	taxa
1	BGMM.tif	Germany	Aellopobatis
2	BSPG_1952-I-82.tif	Germany	Aellopobatis
3	BSPG_1964-XXIII-577.jpg	Germany	Aellopobatis
5	BSPG_AS-I-505.jpg	Germany	Aellopobatis
6	BSPG_AS-I-1377.jpg	Germany	Aellopobatis
29	CM_5396.JPG	Germany	Aellopobatis
34	LF-2323.JPG	Germany	Aellopobatis
35	SMNK-PAL_47090.jpg	Germany	Aellopobatis
89	MB_14-12-22-2.JPG	Germany	Aellopobatis
95	LF-205.JPG	Germany	Aellopobatis
4	BSPG_AS-XIX-502.jpg	Germany	Asterodermus
8	NHML_PV-P-10934.jpg	Germany	Asterodermus
9	JME_SOS-3647.tif	Germany	Asterodermus
13	steinaltefische.jpg	Germany	Asterodermus
20	CM_4408.JPG	Germany	Asterodermus
15	MNB_12251.jpg	France	Spathobatis
23	MDC_20015303.tif	France	Spathobatis
30	MDC_20015307.tif	France	Spathobatis
31	MDC_20015301.tif	France	Spathobatis
33	TM_14838.tif	France	Spathobatis
24	Apolithabatis.JPG	Germany	Apolithabatis
21	Kimmerobatis.jpg	England	Kimmerobatis
