# Supplementary material for: Insights into stem Batomorphii: A new holomorphic ray (Chondrichthyes, Elasmobranchii) from the upper Jurassic of Germany
Source: PLoS One. 2025 Jan 23;20(1):e0310174. doi: 10.1371/journal.pone.0310174 (PMC11756912; doi:10.1371/journal.pone.0310174)
Supplement: S10 File — (ZIP) [file pone.0310174.s010.zip › apolithabatis_gm_head_sliders.csv]

before	slide	after
1	6	7
6	7	8
7	8	9
8	9	10
9	10	11
10	11	12
11	12	13
12	13	14
13	14	15
14	15	16
15	16	17
16	17	18
17	18	19
18	19	20
19	20	21
20	21	22
21	22	23
5	23	22
5	24	25
24	25	26
25	26	27
26	27	28
27	28	29
28	29	30
29	30	31
30	31	32
31	32	33
32	33	34
33	34	35
34	35	36
35	36	37
36	37	38
37	38	39
38	39	40
39	40	41
4	41	40
