# Supplementary material for: Insights into stem Batomorphii: A new holomorphic ray (Chondrichthyes, Elasmobranchii) from the upper Jurassic of Germany
Source: PLoS One. 2025 Jan 23;20(1):e0310174. doi: 10.1371/journal.pone.0310174 (PMC11756912; doi:10.1371/journal.pone.0310174)
Supplement: S10 File — (ZIP) [file pone.0310174.s010.zip › apolithabatis_tm_DL.csv]

	TL	DW	SMAX	HL	SPV	NC	JW	MAXR	MINR	RL	RAD	PCGW	PCPV	PVGW	PVCF	PVL	MDMET	MDBAS	MDMETO	MDBASO	MWMET	MWBAS	LMET	LBAS	MAXWMES	HDW	ID	taxa	country
4	192.2550665	92.74557893	67.32928876	67.92306699	93.3006325	28.37227314	27.4787310333333	6.71227572	3.033432296	30.38595585	58.77113721	33.88408416	26.13915064	27.27507422	95.68865367	25.319	44.77862398	22.15050987	51.67161482	25.50664773	3.949916097	1.703885375	20.87259584	14.79088484	12.1331095	45.48857622	4	Asterodermus	Germany
8	230.4796223	91.79506296	72.76341948	66.06196156	93.16600398	26.73956262	26.50762094	11.43969516	3.127070908	34.03744201	49.99171637	32.51325381	27.01706428	27.5048631533333	134.5468854	25.319	34.62557985	23.4259065325	41.59211398	27.0071467625	3.40871438	2.294565938	19.8268721	14.46736249	11.555666	47.50662691	8	Asterodermus	Germany
9	212.678330425	98.9903145	65.85019259	62.85853184	88.27642945	27.52327886	26.70057216	10.67274971	4.487491119	29.35567107	47.01394862	32.94192439	26.13963577	29.14251524	112.35317969	25.319	41.65513631	24.97662765	48.33401892	29.38932725	3.728357204	1.955798212	22.4673722	15.14528252	12.10874687	48.77528888	9	Asterodermus	Germany
13	200.441	87.411	67.032	66.404	90.523	27.37746392	29.228	9.43	5.408	31.683	52.306	36.014	24.372	26.097	106.824	25.319	37.205	21.794	44.573	25.084	3.525	1.79	21.794	13.386	12.57	44.038	13	Asterodermus	Germany
20	227.5376329	95.7878746	72.16544676	62.13230217	91.3165164825	26.87474106	27.4787310333333	9.632647424	4.529761083	30.40325922	48.21157299	35.72710952	25.9169626725	27.5048631533333	112.35317969	25.319	40.08424251	24.78248861	45.68429775	28.04861207	3.217787598	2.561800856	23.31169728	16.16489435	12.29802513	47.15508908	20	Asterodermus	Germany
1	213.6448985	85.37093871	71.29223159	65.08423656	85.67136734	22.75099387	21.18151328	8.853579892	4.343265607	35.99834246	40.64592155	27.38562345	20.77748857	21.52985509	125.4134131	30.43134817	29.78646258	16.83824767	37.13660438	21.21518201	3.940535851	2.033073048	18.29377258	13.72907035	9.348251169	43.30834078	1	Aellopobatis	Germany
2	216.3232744	78.8234478	70.59035727	67.4977454	87.55463059	20.36212279	21.6373049500241	9.953520638	2.980228928	39.41588623	41.12660423	26.9146478015563	20.24002775	22.0413772412903	126.2851197	28.6615230098861	31.43531044	19.04127645	37.55393687	23.00381547	3.167533819	1.90079778	17.46930281	12.2759058022765	9.929934096	40.27471384	2	Aellopobatis	Germany
3	185.410989	86.09230769	71.09010989	64.47472527	85.55604396	22.03076923	23.80659341	6.417582418	3.718681319	36.19340659	43.83736264	28.93626374	20.88351648	23.3979572234737	96.99340659	31.1243136711311	34.53626374	20.74285714	41.46813187	24.71208791	4.145054945	2.03956044	18.12307692	13.2078701791388	11.34505495	43.12087912	3	Aellopobatis	Germany
5	193.2771007	89.34869308	69.53434404	65.1932243	83.51930853	19.96303656	22.0132206671862	7.041118352	2.937620722	38.20018621	37.74022762	27.70451482	18.4956158	21.31928908	107.5302586	30.72134291	33.11840807	17.74106138	39.5439323	20.72731821	3.714408793	1.66335478	18.50812223	13.49582424	10.13854342	45.8652363	5	Aellopobatis	Germany
7	187.573460314191	83.801	71.313	68.002	89.909	22.258	22.773	7.938	3.5	38.709	42.405	27.499	21.992	22.762	106.616188180947	28.397	32.519	19.309	39.298	23.179	3.672	1.772	20.096	12.148	11.469	44.133	7	Aellopobatis	Germany
26	209.5207213	90.16250327	73.13520322	64.9140092	82.91283689	21.88867965	22.2603295	8.160083808	2.511754362	38.43333375	40.17809261	27.1591235	18.08612798	22.73798686	124.4528142	31.38944664	34.50606737	16.52469975	41.11844156	20.2237382	3.378521632	1.898157964	17.77808264	12.09608022	11.09212676	44.09039323	26	Aellopobatis	Germany
27	201.860269205539	79.657	69.479	64.478	85.559	21.507	21.8962655621352	7.981	3.712	36.429	40.414	28.055	21.192	22.32	118.722695532241	27.229	31.377	18.113	37.725	21.297	3.692	1.794	18.235	11.617	10.519	41.804	27	Aellopobatis	Germany
29	215.4780388	87.54194421	70.91701307	65.26393549	85.04908098	22.28426904	21.11233535	8.915961336	3.279160615	38.24810938	39.47388191	25.09891321	20.11068263	21.35273201	127.5291731	31.12761056	32.11674263	19.16286873	38.20303501	21.98377323	3.607201883	2.133520309	17.26598888	14.0444233	11.16091551	41.3031502	29	Aellopobatis	Germany
34	224.6886795	82.57503787	71.38290497	63.67114284	83.77025188	23.86319871	21.32898554	7.462705728	3.951523866	34.05910596	38.30847049	27.50404396	20.28782705	22.27771074	137.5715716	36.6639279	30.97029296	18.5367294	38.56009449	23.09548874	3.432870311	2.509821039	18.76267748	16.02562457	9.209951986	47.20004108	34	Aellopobatis	Germany
35	210.6142137	86.76313748	76.51250727	66.00009696	83.46422339	17.95375218	21.5900891744344	8.459375606	4.515706806	37.9775063	40.20748497	27.04333915	17.21446577	21.9087062746159	123.6401978	30.4661484820781	30.77612953	17.9191729289591	38.1272872641703	21.3758023496765	3.902462672	1.99154751957871	18.0865865547059	13.1600852152671	11.25412061	44.80318014	35	Aellopobatis	Germany
39	196.9305205	78.38358089	75.74330827	66.94586791	87.1466139097414	22.38639024	21.1377762898552	8.919699295	3.53510392	40.50932549	43.43573602	26.1557247827334	19.7770400036637	21.6265250787273	126.234748872381	26.9759723889793	28.62679812	16.6506256	35.05709752	19.42356216	3.254168509	1.732435034	18.8746636070961	11.29464402	6.947948911	39.15407226	39	Aellopobatis	Germany
89	184.0124744	88.80408002	70.46124158	66.20548252	86.9177225402585	22.17129861	22.4819631369098	7.6190148	3.814676338	40.17126415	38.39142645	27.33334482	20.6317500351123	22.8131978069466	111.096205271353	28.17588173	34.335533	18.85456331	40.14369648	22.01450749	3.818122297	1.952135633	16.26320233	11.73865849	12.11254501	44.45975982	89	Aellopobatis	Germany
24	211.752	102.442	68.057	60.342	79.096	24.802	25.753	10.007	4.412	27.561	48.597	34.63	18.745	27.609	129.823	33.077	40.923	20.404	48.627	23.757	4.374	2.091	18.632	13.977	12.099	50.587	24	Apolithabatis	Germany
23	211.592521	88.80077369	69.54867827	63.22372663	88.34945197	25.55125725	28.78143133	6.6344294	4.577691812	28.36234687	48.67827208	33.70083817	25.06125081	26.09284333	122.4435848	26.84719536	38.36234687	23.69439072	44.71308833	27.44036106	3.372018053	2.095422308	21.66989039	15.26756931	11.379755	42.74016763	23	Spathobatis	France
30	218.4440325	82.38291338	69.80526279	63.55133664	86.62664898	24.8900677	24.80630976	9.171494381	3.161862218	30.62748656	46.46471697	32.07231102	23.26376771	24.78537028	132.344490633333	30.59956725	36.69295735	22.5448454	41.28568437	25.4554338	2.770991834	1.696098276	16.9958819	10.70007678	10.94437077	41.45320025	30	Spathobatis	France
31	197.4679528	79.93400178	69.38063206	64.164249605	86.85746922	24.73795101	25.83449676	8.992257901	3.978931336	32.14240386	43.00672674	32.2817163966667	23.90143262	25.5130518933333	113.1171468	28.3412542033333	37.810790322	23.0142093733333	43.081188582	26.1927050366667	2.963761468	2.0059740944	18.9162372175	13.1181618425	10.409274263	37.25726615	31	Spathobatis	France
33	218.4440325	74.436	69.683	65.612	89.676	23.441	26.046	10.202	4.459	34.419	42.175	31.072	24.007	25.5130518933333	132.344490633333	27.577	34.914	23.0142093733333	40.409	26.1927050366667	2.934	2.032	18.165	13.051	9.422	35.458	33	Spathobatis	France
79	218.4440325	82.7549348	71.43162545	64.26993515	87.6719162	25.06947909	25.21200029	8.736549562	3.598660301	31.05536949	45.0811789475	32.2817163966667	23.27371196	25.66094207	132.344490633333	28.3412542033333	37.68973135	22.803392	41.55918193	25.68232025	2.565381601	1.6389938	18.83417658	13.45400128	9.890971282	42.39293095	79	Spathobatis	France
85	246.2716237	87.19705621	71.27691071	64.164249605	82.85327581	24.73795101	26.136047628	8.7473462488	3.9552291334	31.321321356	45.0811789475	32.2817163966667	23.90143262	25.5130518933333	161.4727403	28.3412542033333	41.39491604	23.0142093733333	47.43898828	26.1927050366667	3.176415852	2.567356088	18.9162372175	13.1181618425	10.409274263	41.60639513	85	Spathobatis	France
