# Supplementary material for: Insights into stem Batomorphii: A new holomorphic ray (Chondrichthyes, Elasmobranchii) from the upper Jurassic of Germany
Source: PLoS One. 2025 Jan 23;20(1):e0310174. doi: 10.1371/journal.pone.0310174 (PMC11756912; doi:10.1371/journal.pone.0310174)
Supplement: S10 File — (ZIP) [file pone.0310174.s010.zip › apolithabatis_tm_DW.csv]

	TL	SMAX	DL	HL	SPV	NC	JW	MAXR	MINR	RL	RAD	PCGW	PCPV	PVGW	PVCF	PVL	MDMET	MDBAS	MDMETO	MDBASO	MWMET	MWBAS	LMET	LBAS	MAXWMES	HDW	ID	country	taxa
1	250,3	83,5	117,1	76,2	100,4	26,6	24,8	10,4	5,1	42,2	47,6	32,1	24,3	25,2	146,9	35,6	34,9	19,7	43,5	24,9	4,6	2,4	21,4	16,1	11	50,7	1	Germany	Aellopobatis
2	274,4	89,6	126,9	85,6	111,1	25,8	26,3558781843275	12,6	3,8	50	52,2	33,596907440404	25,7	27,6554606802685	160,2	39,909205499869	39,9	24,2	47,6	29,2	4	2,4	22,2	16,4019511709173	12,6	51,1	2	Germany	Aellopobatis
3	215,4	82,6	116,2	74,9	99,4	25,6	27,7	7,5	4,3	42	50,9	33,6	24,3	27,266225801068	112,7	34,1819370280661	40,1	24,1	48,2	28,7	4,8	2,4	21,1	14,8030942820127	13,2	50,1	3	Germany	Aellopobatis
5	216,3	77,8	111,9	72,9	93,5	22,3	24,8762268834039	7,9	3,3	42,8	42,2	31	20,7	23,9	120,3	34,4	37,1	19,9	44,3	23,2	4,2	1,9	20,7	15,1	11,3	51,3	5	Germany	Aellopobatis
6	242,49279349084	85,9	115,6	80,9	107,7	25,7	26,7	8,9	4	46,9	50,5	33,1	26,7	28,4	139,687790623616	33,7	38,9	23,2	46,6	27	4,4	2,1	24,2	14,2	13,2	52,5	6	Germany	Aellopobatis
26	232,4	81,1	110,9	71,9	91,9	24,3	24,7	9,1	2,8	42,6	44,6	30,1	20,1	25,2	138	34,8	38,3	18,3	45,6	22,4	3,7	2,1	19,7	13,4	12,3	48,9	26	Germany	Aellopobatis
29	246,1	81	114,2	74,6	97,2	25,5	24,1	10,2	3,7	43,7	45,1	28,7	23	24,4	145,7	35,6	36,7	21,9	43,6	25,1	4,1	2,4	19,7	16	12,7	47,2	29	Germany	Aellopobatis
34	272,1	86,4	121,1	77,1	101,4	28,9	25,8	9	4,8	41,2	46,4	33,3	24,6	26,9	166,6	44,4	37,5	22,4	46,7	27,9	4,2	3	22,7	19,4	11,2	57,2	34	Germany	Aellopobatis
35	242,7	88,2	115,3	76,1	96,2	20,7	25,0473778198303	9,7	5,2	43,8	46,3	31,2	19,8	25,3209168394675	142,5	35,7828953877272	35,5	20,6959376959841	44,8762925633088	24,6622569056188	4,5	2,2457590782124	20,5953635850862	15,0166427255649	12,9	51,6	35	Germany	Aellopobatis
39	251,2	96,6	127,6	85,4	104,712487986568	28,6	25,1037398506308	11,4	4,5	51,7	55,4	32,3141961419407	24,5951339358338	26,3781500169431	166,95755567374	40,8821653904096	36,5	21,2	44,7	24,8	4,2	2,2	22,323867092427	14,4	8,9	49,9	39	Germany	Aellopobatis
89	207,2	79,3	112,6	74,6	95,4906211440824	25	25,4715433802507	8,6	4,3	45,2	43,2	30,8	21,827393829193	25,3492550939938	126,464709621462	31,7	38,7	21,2	45,2	24,8	4,3	2,2	18,3	13,2	13,6	50,1	89	Germany	Aellopobatis
4	207,3	72,6	107,8	73,2	100,6	30,6	29,6	7,2	3,3	32,8	63,4	36,5	28,2	29,4	103,2	31,2	48,3	23,9	55,7	27,5	4,3	1,8	22,5	16,6833333333333	13,2	49	4	Germany	Asterodermus
8	251,1	79,3	108,9	72	101,5	29,1	28,9	12,5	3,4	37,1	54,5	35,4	29,4	30,78	146,6	31,2	37,7	24,8	45,3	28,94	3,7	2,5	21,6	15,8	12,6	51,8	8	Germany	Asterodermus
9	252,03	66,5	101	63,5	89,2	27,8	27	10,8	4,5	29,7	47,5	33,3	26,4	29,4	124	31,2	42,1	25,2	48,8	29,7	3,8	1,9	22,7	15,3	12,2	49,3	9	Germany	Asterodermus
10	252,03	71,85	106,05	68,2666666666667	96,94	28,4	29,1	10,2166666666667	4,3	32,35	50,3	32,3	26,1	31,3	124	31,7	41,8	24,1	48,9	29,5	4,1	2,7	26,5	18,3	13,8	49,8	10	Germany	Asterodermus
20	237,5	75,3	104,4	64,9	96,94	28,1	29,6	10,1	4,7	31,7	50,3	37,3	27,95	30,78	124	31,2	41,8	25,9	47,7	29,3	3,4	2,7	24,3	16,9	12,8	49,2	20	Germany	Asterodermus
41	252025	71,85	106,05	68,2666666666667	96,94	28,9	29,6	10,2166666666667	4,48571428571429	32,35	54,3285714285714	36,7	29,2	27,1	113,1	29,9	43,7	24	51,9	28,8	4,2	2,3	26,1	16,7	14,8	51,9	41	Germany	Asterodermus
23	238,3	78,3	112,6	71,2	99,5	28,8	32,4	7,5	5,2	31,9	54,8	37,9	28,2	29,4	137,9	30,2	43,2	26,7	50,4	30,9	3,8	2,4	24,4	17,2	12,8	48,1	23	France	Spathobatis
30	255,9	84,7	121,4	77,1	105,2	30,2	30,1	11,1	3,8	37,2	56,4	38,9	28,2	30,1	139,7	37,1	44,5	27,4	50,1	30,9	3,4	2,1	20,6	12,9	13,3	50,3	30	France	Spathobatis
31	247	86,8	125,1	75,3333333333333	108,7	29,65	32,3	11,2	4,9	40,2	53,8	38975	29,1	31,94	141,5	36,25	45,2666666666667	26,46	51,6666666666667	30,76	3,6	2,43333333333333	23275	16,05	12,28	46,6	31	France	Spathobatis
46	255,9	83,56	118,92	75,3333333333333	102,86	29,65	33,9	10,02	4,62	36,7	55,1	40,7	31,9	34,8	139,7	41,2	46,7	26,2	53,7	31,5	4,1	2,9	25,3	16,05	12	53,8	46	France	Spathobatis
79	255,9	86,3	120,8	77,7	105,9	30,3	30,5	10,6	4,3	37,5	55,1	38975	28,1	31	139,7	36,25	45,5	27,6	50,2	31	3,1	1,9	22,8	16,3	11,9	51,2	79	France	Spathobatis
84	255,9	83,56	118,92	75,3333333333333	102,86	29,3	33,9	9,7	4,9	36,7	55,4	38,4	29,1	34,4	139,7	36,5	44,2	24,4	51,2	29,5	3,6	2,4	23275	17,8	11,4	50,3	84	France	Spathobatis
85	282,4	81,7	114,7	75,3333333333333	95	29,65	32,1833333333333	10,02	4,62	36,7	55,1	38975	29,1	31,94	139,7	36,25	47,5	26,46	54,4	30,76	3,6	2,9	23275	16,05	12,28	47,7	85	France	Spathobatis
24	206,7	66,4	97,6	58,9	77,2	24,2	25,1	9,8	4,3	26,9	47,4	33,8	18,3	26,9	126,7	32,3	39,9	19,9	47,5	23,2	4,3	2,0	18,2	13,6	11,8	49,4	24	Germany	Apolithabatis
